# Supplementary material for: Distinct epigenomic patterns are associated with haploinsufficiency and predict risk genes of developmental disorders
Source: Nat Commun. 2018 May 30;9:2138. doi: 10.1038/s41467-018-04552-7 (PMC5976622; doi:10.1038/s41467-018-04552-7)
Supplement: Supplementary file 3 — Supplementary Data 1 [file 41467_2018_4552_MOESM3_ESM.xlsx]

## Sheet: Sheet1
Supplementary Data 1: Training genes used for random forest model
Ensembl_ID	Category	HGNC_Symbol	Chr	Start	End
ENSG00000004866	HIS	ST7	7	116593292	116870157
ENSG00000005339	HIS	CREBBP	16	3775055	3930727
ENSG00000005513	HIS	SOX8	16	1031808	1036979
ENSG00000006704	HIS	GTF2IRD1	7	73868120	74016931
ENSG00000007168	HIS	PAFAH1B1	17	2496504	2588909
ENSG00000007372	HIS	PAX6	11	31806340	31839509
ENSG00000008196	HIS	TFAP2B	6	50786436	50815326
ENSG00000008710	HIS	PKD1	16	2138711	2185899
ENSG00000017260	HIS	ATP2C1	3	130569439	130735556
ENSG00000017427	HIS	IGF1	12	102789645	102874423
ENSG00000018625	HIS	ATP1A2	1	160085549	160113381
ENSG00000021574	HIS	SPAST	2	32288680	32382706
ENSG00000026103	HIS	FAS	10	90750414	90775542
ENSG00000040608	HIS	RTN4R	22	20228938	20270769
ENSG00000043355	HIS	ZIC2	13	100634026	100639018
ENSG00000049618	HIS	ARID1B	6	157099063	157531913
ENSG00000052850	HIS	ALX4	11	44281994	44331716
ENSG00000054598	HIS	FOXC1	6	1610681	1614127
ENSG00000055118	HIS	KCNH2	7	150642049	150675403
ENSG00000056661	HIS	PCGF2	17	36890150	36906070
ENSG00000066926	HIS	FECH	18	55215515	55254004
ENSG00000067082	HIS	KLF6	10	3818188	3827473
ENSG00000067955	HIS	CBFB	16	67063019	67134961
ENSG00000069011	HIS	PITX1	5	134363425	134370503
ENSG00000069424	HIS	KCNAB2	1	6051526	6161253
ENSG00000070193	HIS	FGF10	5	44303646	44389808
ENSG00000070814	HIS	TCOF1	5	149737202	149779871
ENSG00000072274	HIS	TFRC	3	195754054	195809060
ENSG00000074047	HIS	GLI2	2	121493199	121750229
ENSG00000075043	HIS	KCNQ2	20	62037542	62103993
ENSG00000075891	HIS	PAX2	10	102495360	102589698
ENSG00000076242	HIS	MLH1	3	37034823	37107380
ENSG00000077782	HIS	FGFR1	8	38268656	38326352
ENSG00000077800	HIS	FKBP6	7	72742167	72772634
ENSG00000077809	HIS	GTF2I	7	74071994	74175026
ENSG00000077942	HIS	FBLN1	22	45898118	45997015
ENSG00000078900	HIS	TP73	1	3569084	3652765
ENSG00000079246	HIS	XRCC5	2	216972187	217071026
ENSG00000087460	HIS	GNAS	20	57414773	57486247
ENSG00000089225	HIS	TBX5	12	114791736	114846247
ENSG00000093010	HIS	COMT	22	19929130	19957498
ENSG00000095002	HIS	MSH2	2	47630108	47789450
ENSG00000096696	HIS	DSP	6	7541808	7586950
ENSG00000099917	HIS	MED15	22	20850200	20941919
ENSG00000099956	HIS	SMARCB1	22	24129150	24176703
ENSG00000100084	HIS	HIRA	22	19318221	19435224
ENSG00000100146	HIS	SOX10	22	38366693	38383429
ENSG00000100345	HIS	MYH9	22	36677327	36784063
ENSG00000100393	HIS	EP300	22	41487790	41576081
ENSG00000101076	HIS	HNF4A	20	42984340	43061485
ENSG00000101115	HIS	SALL4	20	50400581	50419059
ENSG00000101146	HIS	RAE1	20	55926066	55954267
ENSG00000101384	HIS	JAG1	20	10618332	10654694
ENSG00000102974	HIS	CTCF	16	67596310	67673086
ENSG00000103197	HIS	TSC2	16	2097466	2138716
ENSG00000103241	HIS	FOXF1	16	86544133	86548076
ENSG00000103449	HIS	SALL1	16	51169886	51185278
ENSG00000104313	HIS	EYA1	8	72109668	72274467
ENSG00000104447	HIS	TRPS1	8	116420724	116821899
ENSG00000105329	HIS	TGFB1	19	41807492	41859816
ENSG00000105392	HIS	CRX	19	48322703	48346587
ENSG00000105974	HIS	CAV1	7	116164839	116201233
ENSG00000106571	HIS	GLI3	7	42000548	42277469
ENSG00000106633	HIS	GCK	7	44183872	44237769
ENSG00000106683	HIS	LIMK1	7	73497263	73536855
ENSG00000106991	HIS	ENG	9	130577291	130617035
ENSG00000107262	HIS	BAG1	9	33247818	33264761
ENSG00000107485	HIS	GATA3	10	8095567	8117161
ENSG00000107779	HIS	BMPR1A	10	88516407	88692595
ENSG00000107831	HIS	FGF8	10	103529899	103535854
ENSG00000107859	HIS	PITX3	10	103989943	104001231
ENSG00000108557	HIS	RAI1	17	17584787	17714767
ENSG00000108753	HIS	HNF1B	17	36046435	36105237
ENSG00000108821	HIS	COL1A1	17	48260650	48278993
ENSG00000108883	HIS	EFTUD2	17	42927311	42977030
ENSG00000108946	HIS	PRKAR1A	17	66507921	66547460
ENSG00000108953	HIS	YWHAE	17	1247566	1303672
ENSG00000109062	HIS	SLC9A3R1	17	72744791	72765492
ENSG00000109099	HIS	PMP22	17	15133095	15168643
ENSG00000109132	HIS	PHOX2B	4	41746099	41750987
ENSG00000109339	HIS	MAPK10	4	86936276	87515284
ENSG00000109670	HIS	FBXW7	4	153242410	153457253
ENSG00000110713	HIS	NUP98	11	3692313	3819022
ENSG00000111046	HIS	MYF6	12	81101277	81103253
ENSG00000111276	HIS	CDKN1B	12	12867992	12875305
ENSG00000112319	HIS	EYA4	6	133561736	133853258
ENSG00000113658	HIS	SMAD5	5	135468534	135524435
ENSG00000114062	HIS	UBE3A	15	25582381	25684128
ENSG00000114861	HIS	FOXP1	3	71003844	71633140
ENSG00000115738	HIS	ID2	2	8818975	8824583
ENSG00000116030	HIS	SUMO1	2	203070903	203103331
ENSG00000116062	HIS	MSH6	2	47922669	48037240
ENSG00000116096	HIS	SPR	2	73114489	73119287
ENSG00000116254	HIS	CHD5	1	6161853	6240183
ENSG00000116833	HIS	NR5A2	1	199996730	200146552
ENSG00000117013	HIS	KCNQ4	1	41249684	41306124
ENSG00000117394	HIS	SLC2A1	1	43391052	43424530
ENSG00000117595	HIS	IRF6	1	209959036	209979465
ENSG00000117707	HIS	PROX1	1	214156524	214214595
ENSG00000118046	HIS	STK11	19	1189406	1228428
ENSG00000118402	HIS	ELOVL4	6	80624529	80657297
ENSG00000118762	HIS	PKD2	4	88928820	88998929
ENSG00000119042	HIS	SATB2	2	200134223	200335989
ENSG00000120071	HIS	KANSL1	17	44107282	44302733
ENSG00000120149	HIS	MSX2	5	174151536	174157896
ENSG00000120738	HIS	EGR1	5	137801179	137805004
ENSG00000121022	HIS	COPS5	8	67955314	67996018
ENSG00000121454	HIS	LHX4	1	180199421	180249380
ENSG00000121774	HIS	KHDRBS1	1	32479430	32526451
ENSG00000122304	HIS	PRM2	16	11369496	11370337
ENSG00000122691	HIS	TWIST1	7	19060614	19157295
ENSG00000123066	HIS	MED13L	12	116395711	116715143
ENSG00000123080	HIS	CDKN2C	1	51426417	51440305
ENSG00000124089	HIS	MC3R	20	54823788	54824871
ENSG00000124205	HIS	EDN3	20	57875482	57901047
ENSG00000124802	HIS	EEF1E1	6	8073593	8102811
ENSG00000124813	HIS	RUNX2	6	45295894	45632086
ENSG00000125378	HIS	BMP4	14	54416454	54425479
ENSG00000125398	HIS	SOX9	17	70117161	70122561
ENSG00000125618	HIS	PAX8	2	113973574	114036527
ENSG00000125813	HIS	PAX1	20	21686297	21696620
ENSG00000125965	HIS	GDF5	20	34021145	34042568
ENSG00000126561	HIS	STAT5A	17	40439565	40463961
ENSG00000126581	HIS	BECN1	17	40962152	40985367
ENSG00000127152	HIS	BCL11B	14	99635624	99737861
ENSG00000127922	HIS	SHFM1	7	96110938	96339203
ENSG00000128573	HIS	FOXP2	7	113726382	114333827
ENSG00000128917	HIS	DLL4	15	41221538	41231237
ENSG00000128918	HIS	ALDH1A2	15	58245622	58790065
ENSG00000129757	HIS	CDKN1C	11	2904443	2907111
ENSG00000130635	HIS	COL5A1	9	137533620	137736686
ENSG00000130675	HIS	MNX1	7	156786745	156803345
ENSG00000131979	HIS	GCH1	14	55308726	55369570
ENSG00000132170	HIS	PPARG	3	12328867	12475855
ENSG00000133895	HIS	MEN1	11	64570982	64578766
ENSG00000134086	HIS	VHL	3	10182692	10193904
ENSG00000134245	HIS	WNT2B	1	113009163	113072787
ENSG00000134323	HIS	MYCN	2	16080686	16087129
ENSG00000134371	HIS	CDC73	1	193091147	193223031
ENSG00000134760	HIS	DSG1	18	28898052	28936992
ENSG00000134982	HIS	APC	5	112043195	112181936
ENSG00000135100	HIS	HNF1A	12	121416346	121440315
ENSG00000135111	HIS	TBX3	12	115108059	115121969
ENSG00000135903	HIS	PAX3	2	223064607	223163715
ENSG00000136352	HIS	NKX2-1	14	36985602	36990354
ENSG00000136531	HIS	SCN2A	2	166095912	166248818
ENSG00000136574	HIS	GATA4	8	11534468	11617511
ENSG00000136854	HIS	STXBP1	9	130374544	130457460
ENSG00000136944	HIS	LMX1B	9	129376722	129463311
ENSG00000137090	HIS	DMRT1	9	841690	969090
ENSG00000137309	HIS	HMGA1	6	34204650	34214008
ENSG00000138083	HIS	SIX3	2	45168902	45173216
ENSG00000138160	HIS	KIF11	10	94353043	94415150
ENSG00000138326	HIS	RPS24	10	79793518	79816570
ENSG00000138449	HIS	SLC40A1	2	190425305	190448484
ENSG00000139083	HIS	ETV6	12	11802788	12048336
ENSG00000139219	HIS	COL2A1	12	48366748	48398269
ENSG00000139687	HIS	RB1	13	48877887	49056122
ENSG00000140262	HIS	TCF12	15	57210821	57591479
ENSG00000140416	HIS	TPM1	15	63334831	63364114
ENSG00000140443	HIS	IGF1R	15	99192200	99507759
ENSG00000141030	HIS	COPS3	17	17150141	17184607
ENSG00000141448	HIS	GATA6	18	19749404	19782491
ENSG00000141510	HIS	TP53	17	7565097	7590856
ENSG00000141646	HIS	SMAD4	18	48494410	48611415
ENSG00000142156	HIS	COL6A1	21	47401651	47424964
ENSG00000142731	HIS	PLK4	4	128802016	128820350
ENSG00000142871	HIS	CYR61	1	86046444	86049645
ENSG00000143252	HIS	SDHC	1	161284047	161332984
ENSG00000143368	HIS	SF3B4	1	149895209	149900236
ENSG00000144285	HIS	SCN1A	2	166845670	166984523
ENSG00000145335	HIS	SNCA	4	90645250	90759466
ENSG00000145362	HIS	ANK2	4	113739265	114304896
ENSG00000145675	HIS	PIK3R1	5	67511548	67597649
ENSG00000145715	HIS	RASA1	5	86563705	86687748
ENSG00000147883	HIS	CDKN2B	9	22002902	22009362
ENSG00000147889	HIS	CDKN2A	9	21967751	21995300
ENSG00000148400	HIS	NOTCH1	9	139388896	139440314
ENSG00000150907	HIS	FOXO1	13	41129804	41240734
ENSG00000151322	HIS	NPAS3	14	33404139	34273382
ENSG00000151702	HIS	FLI1	11	128556430	128683162
ENSG00000151929	HIS	BAG3	10	121410882	121437331
ENSG00000154473	HIS	BUB3	10	124913793	124924886
ENSG00000157017	HIS	GHRL	3	10327359	10334631
ENSG00000157540	HIS	DYRK1A	21	38738092	38889753
ENSG00000157764	HIS	BRAF	7	140419127	140624564
ENSG00000158321	HIS	AUTS2	7	69063905	70258054
ENSG00000158517	HIS	NCF1	7	74188309	74203659
ENSG00000158887	HIS	MPZ	1	161274525	161279762
ENSG00000159216	HIS	RUNX1	21	36160098	37376965
ENSG00000160710	HIS	ADAR	1	154554538	154600475
ENSG00000161594	HIS	KLHL10	17	39991937	40004636
ENSG00000162374	HIS	ELAVL4	1	50513686	50669458
ENSG00000162599	HIS	NFIA	1	61330931	61928465
ENSG00000162711	HIS	NLRP3	1	247579458	247612410
ENSG00000163132	HIS	MSX1	4	4861393	4865663
ENSG00000164093	HIS	PITX2	4	111538579	111563279
ENSG00000164109	HIS	MAD2L1	4	120976763	120988229
ENSG00000164190	HIS	NIPBL	5	36876861	37066515
ENSG00000164362	HIS	TERT	5	1253262	1295184
ENSG00000164690	HIS	SHH	7	155592680	155604967
ENSG00000164692	HIS	COL1A2	7	94023873	94060544
ENSG00000165588	HIS	OTX2	14	57267425	57277197
ENSG00000165671	HIS	NSD1	5	176560026	176727216
ENSG00000165699	HIS	TSC1	9	135766735	135820020
ENSG00000165731	HIS	RET	10	43572475	43625799
ENSG00000166068	HIS	SPRED1	15	38544527	38649450
ENSG00000166147	HIS	FBN1	15	48700503	48938046
ENSG00000166573	HIS	GALR1	18	74962505	74980858
ENSG00000166603	HIS	MC4R	18	58038564	58040001
ENSG00000166949	HIS	SMAD3	15	67356101	67487533
ENSG00000167034	HIS	NKX3-1	8	23536206	23540440
ENSG00000167371	HIS	PRRT2	16	29823177	29827201
ENSG00000167522	HIS	ANKRD11	16	89334038	89556969
ENSG00000167548	HIS	KMT2D	12	49412758	49453557
ENSG00000168066	HIS	SF1	11	64532078	64546258
ENSG00000168137	HIS	SETD5	3	9439299	9520924
ENSG00000168214	HIS	RBPJ	4	26165077	26436541
ENSG00000168477	HIS	TNXB	6	32008931	32083111
ENSG00000168496	HIS	FEN1	11	61560109	61564716
ENSG00000168542	HIS	COL3A1	2	189839046	189877472
ENSG00000168621	HIS	GDNF	5	37812779	37839788
ENSG00000169071	HIS	ROR2	9	94325373	94712444
ENSG00000169554	HIS	ZEB2	2	145141648	145282147
ENSG00000169877	HIS	AHSP	16	31539185	31540124
ENSG00000170322	HIS	NFRKB	11	129733531	129765485
ENSG00000171316	HIS	CHD7	8	61591337	61779465
ENSG00000171735	HIS	CAMTA1	1	6845384	7829766
ENSG00000171843	HIS	MLLT3	9	20341663	20622542
ENSG00000171862	HIS	PTEN	10	89622870	89731687
ENSG00000173253	HIS	DMRT2	9	1050354	1057552
ENSG00000173473	HIS	SMARCC1	3	47626762	47823596
ENSG00000173575	HIS	CHD2	15	93426526	93571237
ENSG00000173757	HIS	STAT5B	17	40351186	40428725
ENSG00000174106	HIS	LEMD3	12	65563351	65642107
ENSG00000174437	HIS	ATP2A2	12	110718561	110788898
ENSG00000174804	HIS	FZD4	11	86656721	86666433
ENSG00000175054	HIS	ATR	3	142168077	142297668
ENSG00000175344	HIS	CHRNA7	15	32322691	32464722
ENSG00000175646	HIS	PRM1	16	11374693	11375207
ENSG00000176165	HIS	FOXG1	14	29235050	29238870
ENSG00000176692	HIS	FOXC2	16	86600857	86602539
ENSG00000177374	HIS	HIC1	17	1957448	1962981
ENSG00000177426	HIS	TGIF1	18	3411606	3458409
ENSG00000177519	HIS	RPRM	2	154333852	154335322
ENSG00000178691	HIS	SUZ12	17	30264037	30328064
ENSG00000179295	HIS	PTPN11	12	112856155	112947717
ENSG00000179915	HIS	NRXN1	2	50145643	51259674
ENSG00000181090	HIS	EHMT1	9	140513444	140764468
ENSG00000181163	HIS	NPM1	5	170814120	170838141
ENSG00000181449	HIS	SOX2	3	181429714	181432221
ENSG00000181481	HIS	RNF135	17	29295803	29326929
ENSG00000182197	HIS	EXT1	8	118806729	119124092
ENSG00000183072	HIS	NKX2-5	5	172659112	172662360
ENSG00000183691	HIS	NOG	17	54671060	54672951
ENSG00000183770	HIS	FOXL2	3	138663066	138665982
ENSG00000184302	HIS	SIX6	14	60975669	60979568
ENSG00000184779	HIS	RPS17	15	82821158	82824972
ENSG00000184937	HIS	WT1	11	32409321	32457176
ENSG00000185338	HIS	SOCS1	16	11348262	11350036
ENSG00000185551	HIS	NR2F2	15	96869167	96883492
ENSG00000185920	HIS	PTCH1	9	98205262	98279339
ENSG00000186081	HIS	KRT5	12	52908359	52914471
ENSG00000186575	HIS	NF2	22	29999545	30094587
ENSG00000186765	HIS	FSCN2	17	79495422	79504156
ENSG00000186790	HIS	FOXE3	1	47881744	47883723
ENSG00000186895	HIS	FGF3	11	69624992	69633792
ENSG00000186951	HIS	PPARA	22	46546424	46639653
ENSG00000187098	HIS	MITF	3	69788586	70017488
ENSG00000187210	HIS	GCNT1	9	79034752	79122332
ENSG00000188486	HIS	H2AFX	11	118964564	118966177
ENSG00000189056	HIS	RELN	7	103112231	103629963
ENSG00000196092	HIS	PAX5	9	36833272	37034103
ENSG00000196220	HIS	SRGAP3	3	9022275	9404737
ENSG00000196628	HIS	TCF4	18	52889562	53332018
ENSG00000196712	HIS	NF1	17	29421945	29709134
ENSG00000197283	HIS	SYNGAP1	6	33387847	33421466
ENSG00000197728	HIS	RPS26	12	56435637	56438116
ENSG00000198087	HIS	CD2AP	6	47445525	47594999
ENSG00000198743	HIS	SLC5A3	21	35445870	35478559
ENSG00000198807	HIS	PAX9	14	37126773	37148920
ENSG00000198836	HIS	OPA1	3	193310933	193415612
ENSG00000203883	HIS	SOX18	20	62679076	62680994
ENSG00000204217	HIS	BMPR2	2	203241659	203432474
ENSG00000204370	HIS	SDHD	11	111957497	111990353
ENSG00000251322	HIS	SHANK3	22	51112843	51171726
ENSG00000273079	HIS	GRIN2B	12	13693165	14133053
ENSG00000003989	HS	SLC7A2	8	17354597	17428082
ENSG00000004142	HS	POLDIP2	17	26673659	26684545
ENSG00000005379	HS	BZRAP1	17	56378592	56406152
ENSG00000005381	HS	MPO	17	56347217	56358296
ENSG00000005448	HS	WDR54	2	74648805	74652882
ENSG00000007314	HS	SCN4A	17	62015914	62050278
ENSG00000007376	HS	RPUSD1	16	834974	838397
ENSG00000011143	HS	MKS1	17	56282803	56296966
ENSG00000015520	HS	NPC1L1	7	44552134	44580914
ENSG00000035115	HS	SH3YL1	2	217730	266398
ENSG00000040531	HS	CTNS	17	3539762	3564836
ENSG00000049167	HS	ERCC8	5	60169658	60240900
ENSG00000055950	HS	MRPL43	10	102729215	102747272
ENSG00000058600	HS	POLR3E	16	22308730	22346424
ENSG00000063660	HS	GPC1	2	241375088	241407493
ENSG00000063854	HS	HAGH	16	1845621	1877195
ENSG00000064601	HS	CTSA	20	44518783	44527459
ENSG00000064932	HS	SBNO2	19	1107636	1174282
ENSG00000071894	HS	CPSF1	8	145618444	145634753
ENSG00000072694	HS	FCGR2B	1	161551101	161648444
ENSG00000073350	HS	LLGL2	17	73521161	73571289
ENSG00000074071	HS	MRPS34	16	1821891	1823156
ENSG00000075399	HS	VPS9D1	16	89773542	89787394
ENSG00000077238	HS	IL4R	16	27324989	27376099
ENSG00000079435	HS	LIPE	19	42905659	42931578
ENSG00000079462	HS	PAFAH1B3	19	42801185	42807698
ENSG00000080608	HS	KIAA0020	9	2720469	2844241
ENSG00000080910	HS	CFHR2	1	196788898	196928356
ENSG00000081692	HS	JMJD4	1	227918126	227923112
ENSG00000083807	HS	SLC27A5	19	58990879	59023780
ENSG00000083828	HS	ZNF586	19	58281023	58331307
ENSG00000083838	HS	ZNF446	19	58985384	58992597
ENSG00000086504	HS	MRPL28	16	417384	420527
ENSG00000086506	HS	HBQ1	16	230452	231180
ENSG00000088827	HS	SIGLEC1	20	3667617	3687775
ENSG00000089060	HS	SLC8B1	12	113736564	113797298
ENSG00000091704	HS	CPA1	7	130020180	130027955
ENSG00000094914	HS	AAAS	12	53701240	53718648
ENSG00000095539	HS	SEMA4G	10	102729275	102745628
ENSG00000095906	HS	NUBP2	16	1832902	1839192
ENSG00000099326	HS	MZF1	19	59073298	59084942
ENSG00000099769	HS	IGFALS	16	1840414	1844972
ENSG00000099889	HS	ARVCF	22	19957419	20004331
ENSG00000100038	HS	TOP3B	22	22311397	22337213
ENSG00000100068	HS	LRP5L	22	25747385	25801344
ENSG00000100300	HS	TSPO	22	43547520	43559248
ENSG00000100304	HS	TTLL12	22	43562628	43583139
ENSG00000100319	HS	ZMAT5	22	30126945	30163000
ENSG00000100401	HS	RANGAP1	22	41641615	41682255
ENSG00000100413	HS	POLR3H	22	41921808	41940610
ENSG00000100417	HS	PMM1	22	41972898	41985894
ENSG00000100767	HS	PAPLN	14	73704205	73741348
ENSG00000100979	HS	PLTP	20	44527399	44540794
ENSG00000101197	HS	BIRC7	20	61867235	61871859
ENSG00000101292	HS	PROKR2	20	5282317	5297378
ENSG00000102854	HS	MSLN	16	810762	818865
ENSG00000103024	HS	NME3	16	1820287	1821731
ENSG00000103154	HS	NECAB2	16	84002237	84036381
ENSG00000103245	HS	NARFL	16	779753	791329
ENSG00000103253	HS	HAGHL	16	776936	785525
ENSG00000103254	HS	FAM173A	16	770581	772601
ENSG00000103260	HS	METRN	16	765115	769655
ENSG00000103266	HS	STUB1	16	730224	732870
ENSG00000103319	HS	EEF2K	16	22217603	22298554
ENSG00000104518	HS	GSDMD	8	144635377	144645232
ENSG00000104522	HS	TSTA3	8	144694788	144700218
ENSG00000104524	HS	PYCRL	8	144686083	144691943
ENSG00000104687	HS	GSR	8	30535583	30585443
ENSG00000104884	HS	ERCC2	19	45853095	45874176
ENSG00000105404	HS	RABAC1	19	42460833	42463542
ENSG00000105617	HS	LENG1	19	54658899	54663620
ENSG00000105619	HS	TFPT	19	54610320	54619055
ENSG00000106714	HS	CNTNAP3	9	39072764	39288312
ENSG00000107014	HS	RLN2	9	5299868	5304969
ENSG00000107104	HS	KANK1	9	470291	746105
ENSG00000107147	HS	KCNT1	9	138594031	138684992
ENSG00000107521	HS	HPS1	10	100175955	100206684
ENSG00000107902	HS	LHPP	10	126150403	126306457
ENSG00000108278	HS	ZNHIT3	17	34842473	34855154
ENSG00000108469	HS	RECQL5	17	73622925	73663269
ENSG00000108479	HS	GALK1	17	73747675	73761792
ENSG00000108622	HS	ICAM2	17	62079954	62097994
ENSG00000109072	HS	VTN	17	26691290	26700110
ENSG00000109079	HS	TNFAIP1	17	26662628	26674035
ENSG00000109084	HS	TMEM97	17	26646121	26655707
ENSG00000109205	HS	ODAM	4	71062213	71070293
ENSG00000109208	HS	SMR3A	4	71226478	71232875
ENSG00000109536	HS	FRG1	4	190861943	190884359
ENSG00000109758	HS	HGFAC	4	3443614	3451211
ENSG00000110218	HS	PANX1	11	93862094	93915138
ENSG00000111077	HS	TENC1	12	53440753	53458156
ENSG00000111196	HS	MAGOHB	12	10758612	10766222
ENSG00000111325	HS	OGFOD2	12	123459127	123464590
ENSG00000111344	HS	RASAL1	12	113536624	113574044
ENSG00000111700	HS	SLCO1B3	12	20963636	21243040
ENSG00000112164	HS	GLP1R	6	39016574	39055519
ENSG00000112494	HS	UNC93A	6	167684657	167729507
ENSG00000114349	HS	GNAT1	3	50229045	50233949
ENSG00000114654	HS	EFCC1	3	128720472	128759585
ENSG00000114771	HS	AADAC	3	151531825	151546276
ENSG00000114779	HS	ABHD14B	3	52002526	52017425
ENSG00000114786	HS	ABHD14A-ACY1	3	52009066	52023199
ENSG00000114993	HS	RTKN	2	74652963	74669549
ENSG00000115275	HS	MOGS	2	74688184	74692537
ENSG00000115282	HS	TTC31	2	74710200	74722013
ENSG00000115297	HS	TLX2	2	74740590	74744274
ENSG00000115307	HS	AUP1	2	74753772	74757066
ENSG00000115317	HS	HTRA2	2	74756504	74760472
ENSG00000116785	HS	CFHR3	1	196743925	196763203
ENSG00000117281	HS	CD160	1	145695798	145715614
ENSG00000118369	HS	USP35	11	77899858	77925757
ENSG00000119574	HS	ZBTB45	19	59024897	59050278
ENSG00000119943	HS	PYROXD2	10	100143322	100174941
ENSG00000120440	HS	TTLL2	6	167738574	167772991
ENSG00000120910	HS	PPP3CC	8	22298332	22398652
ENSG00000121053	HS	EPX	17	56270098	56282535
ENSG00000121410	HS	A1BG	19	58856544	58864865
ENSG00000121680	HS	PEX16	11	45931220	45940363
ENSG00000121848	HS	RNF115	1	145611036	145696218
ENSG00000121900	HS	TMEM54	1	33360195	33367039
ENSG00000123064	HS	DDX54	12	113594979	113623284
ENSG00000123349	HS	PFDN5	12	53689075	53693234
ENSG00000124006	HS	OBSL1	2	220415451	220436581
ENSG00000124257	HS	NEURL2	20	44517264	44519926
ENSG00000124467	HS	PSG8	19	43256838	43359843
ENSG00000125498	HS	KIR2DL1	19	55281263	55295774
ENSG00000125508	HS	SRMS	20	62172163	62178857
ENSG00000125531	HS	C20orf195	20	62184373	62188061
ENSG00000125551	HS	PLGLB2	2	88047606	88058312
ENSG00000125731	HS	SH2D3A	19	6752171	6767599
ENSG00000125788	HS	DEFB126	20	123010	126392
ENSG00000125844	HS	RRBP1	20	17594323	17662940
ENSG00000125861	HS	GFRA4	20	3639939	3644046
ENSG00000126246	HS	IGFLR1	19	36230058	36233354
ENSG00000127399	HS	LRRC61	7	150019728	150035239
ENSG00000127412	HS	TRPV5	7	142605267	142630905
ENSG00000127578	HS	WFIKKN1	16	679239	684116
ENSG00000127580	HS	WDR24	16	734622	740444
ENSG00000127586	HS	CHTF18	16	838046	850737
ENSG00000127588	HS	GNG13	16	848041	850733
ENSG00000128713	HS	HOXD11	2	176968944	176974722
ENSG00000129925	HS	TMEM8A	16	420773	437113
ENSG00000130037	HS	KCNA5	12	5153085	5155949
ENSG00000130312	HS	MRPL34	19	17403418	17417652
ENSG00000130589	HS	HELZ2	20	62189439	62205592
ENSG00000130595	HS	TNNT3	11	1940792	1959936
ENSG00000130701	HS	RBBP8NL	20	60985293	61002589
ENSG00000130731	HS	C16orf13	16	684429	686358
ENSG00000130787	HS	HIP1R	12	123319000	123347507
ENSG00000131095	HS	GFAP	17	42982376	42994305
ENSG00000131149	HS	GSE1	16	85645015	85709810
ENSG00000131748	HS	STARD3	17	37793318	37819737
ENSG00000131771	HS	PPP1R1B	17	37782993	37792879
ENSG00000131849	HS	ZNF132	19	58944181	58951589
ENSG00000132139	HS	GAS2L2	17	34071530	34079897
ENSG00000132470	HS	ITGB4	17	73717408	73753899
ENSG00000132793	HS	LPIN3	20	39969560	39989222
ENSG00000132801	HS	ZSWIM3	20	44486256	44507761
ENSG00000134222	HS	PSRC1	1	109822178	109825808
ENSG00000134365	HS	CFHR4	1	196819371	196888102
ENSG00000134538	HS	SLCO1B1	12	21284136	21392180
ENSG00000135094	HS	SDS	12	113830250	113864106
ENSG00000135144	HS	DTX1	12	113494514	113535833
ENSG00000135637	HS	CCDC142	2	74699113	74710535
ENSG00000136247	HS	ZDHHC4	7	6617065	6629005
ENSG00000136487	HS	GH2	17	61957578	61959295
ENSG00000136866	HS	ZFP37	9	115800660	115819039
ENSG00000136997	HS	MYC	8	128747680	128753674
ENSG00000137841	HS	PLCB2	15	40570377	40600136
ENSG00000137857	HS	DUOX1	15	45422131	45457774
ENSG00000137877	HS	SPTBN5	15	42140345	42186275
ENSG00000139405	HS	RITA1	12	113623331	113630173
ENSG00000139410	HS	SDSL	12	113860042	113876081
ENSG00000139547	HS	RDH16	12	57345219	57353158
ENSG00000139626	HS	ITGB7	12	53585102	53601091
ENSG00000139631	HS	CSAD	12	53551447	53575135
ENSG00000139637	HS	C12orf10	12	53693470	53700961
ENSG00000140368	HS	PSTPIP1	15	77285700	77329673
ENSG00000140506	HS	LMAN1L	15	75105057	75118099
ENSG00000140553	HS	UNC45A	15	91473410	91497323
ENSG00000140740	HS	UQCRC2	16	21963981	21994981
ENSG00000140743	HS	CDR2	16	22357257	22448486
ENSG00000140749	HS	IGSF6	16	21652609	21663981
ENSG00000140961	HS	OSGIN1	16	83981887	83999937
ENSG00000140983	HS	RHOT2	16	718086	724174
ENSG00000141140	HS	MYO19	17	34851477	34899284
ENSG00000141258	HS	SGSM2	17	2240792	2284352
ENSG00000141391	HS	SLMO1	18	12407895	12432237
ENSG00000141433	HS	ADCYAP1	18	904944	912173
ENSG00000141524	HS	TMC6	17	76106539	76128488
ENSG00000141744	HS	PNMT	17	37824234	37826728
ENSG00000142102	HS	ATHL1	11	289135	296107
ENSG00000142279	HS	WTIP	19	34971874	34997258
ENSG00000142511	HS	GPR32	19	51273721	51274989
ENSG00000142733	HS	MAP3K6	1	27681675	27693383
ENSG00000142748	HS	FCN3	1	27695603	27701315
ENSG00000142765	HS	SYTL1	1	27668513	27680421
ENSG00000142798	HS	HSPG2	1	22148738	22263790
ENSG00000143127	HS	ITGA10	1	145524891	145543868
ENSG00000143536	HS	CRNN	1	152381719	152386739
ENSG00000143740	HS	SNAP47	1	227916240	227968927
ENSG00000143793	HS	C1orf35	1	228288427	228293112
ENSG00000144035	HS	NAT8	2	73867959	73869520
ENSG00000144045	HS	DQX1	2	74745258	74753463
ENSG00000144061	HS	NPHP1	2	110879888	110962643
ENSG00000144488	HS	ESPNL	2	239008798	239041928
ENSG00000144591	HS	GMPPA	2	220363589	220371710
ENSG00000145088	HS	EAF2	3	121554030	121605373
ENSG00000146054	HS	TRIM7	5	180620924	180632293
ENSG00000146757	HS	ZNF92	7	64838712	64866038
ENSG00000146904	HS	EPHA1	7	143087382	143105985
ENSG00000147804	HS	SLC39A4	8	145635126	145642279
ENSG00000147813	HS	NAPRT1	8	144656955	144660819
ENSG00000148386	HS	LCN9	9	138555168	138558268
ENSG00000149133	HS	OR5F1	11	55761157	55762101
ENSG00000149451	HS	ADAM33	20	3648612	3662893
ENSG00000149548	HS	CCDC15	11	124824017	124911385
ENSG00000149634	HS	SPATA25	20	44515128	44516274
ENSG00000149679	HS	CABLES2	20	60963688	60982341
ENSG00000150873	HS	C2orf50	2	11273179	11286916
ENSG00000150967	HS	ABCB9	12	123405498	123466196
ENSG00000151176	HS	PLBD2	12	113796371	113827203
ENSG00000151364	HS	KCTD14	11	77726761	77757237
ENSG00000151650	HS	VENTX	10	135050908	135055433
ENSG00000151651	HS	ADAM8	10	135075907	135090372
ENSG00000152700	HS	SAR1B	5	133936834	133984961
ENSG00000153208	HS	MERTK	2	112656056	112787138
ENSG00000153303	HS	FRMD1	6	168456425	168482237
ENSG00000153404	HS	PLEKHG4B	5	140373	190085
ENSG00000153575	HS	TUBGCP5	15	22833395	22873892
ENSG00000154252	HS	GAL3ST2	2	242716240	242743623
ENSG00000154358	HS	OBSCN	1	228395831	228566577
ENSG00000154839	HS	SKA1	18	47901365	47920543
ENSG00000155034	HS	FBXL18	7	5470966	5553429
ENSG00000155249	HS	OR4K1	14	20403767	20404842
ENSG00000155719	HS	OTOA	16	21689835	21772050
ENSG00000157045	HS	NTAN1	16	15131710	15149921
ENSG00000157833	HS	GAREML	2	26395960	26412532
ENSG00000158477	HS	CD1A	1	158223927	158228059
ENSG00000158525	HS	CPA5	7	129984630	130008571
ENSG00000158710	HS	TAGLN2	1	159887897	159895522
ENSG00000158792	HS	SPATA2L	16	89762751	89768113
ENSG00000159197	HS	KCNE2	21	35736323	35743688
ENSG00000159239	HS	C2orf81	2	74641304	74648718
ENSG00000159763	HS	PIP	7	142829170	142836839
ENSG00000159840	HS	ZYX	7	143078173	143088204
ENSG00000160117	HS	ANKLE1	19	17392454	17398455
ENSG00000160408	HS	ST6GALNAC6	9	130647600	130667687
ENSG00000160471	HS	COX6B2	19	55860674	55866182
ENSG00000160472	HS	TMEM190	19	55888204	55889612
ENSG00000160948	HS	VPS28	8	145649000	145653931
ENSG00000160949	HS	TONSL	8	145654165	145669827
ENSG00000160957	HS	RECQL4	8	145736667	145743229
ENSG00000160972	HS	PPP1R16A	8	145703352	145727504
ENSG00000160973	HS	FOXH1	8	145698795	145701718
ENSG00000161103	HS	-	22	18834324	18848562
ENSG00000161179	HS	YDJC	22	21982378	21984353
ENSG00000161180	HS	CCDC116	22	21987005	21991616
ENSG00000161265	HS	U2AF1L4	19	36233365	36236346
ENSG00000161509	HS	GRIN2C	17	72838162	72857627
ENSG00000161526	HS	SAP30BP	17	73663196	73704142
ENSG00000161996	HS	WDR90	16	699311	717833
ENSG00000161999	HS	JMJD8	16	731671	734529
ENSG00000162004	HS	CCDC78	16	772582	776954
ENSG00000162006	HS	MSLNL	16	819428	833370
ENSG00000162409	HS	PRKAA2	1	57110995	57181008
ENSG00000162426	HS	SLC45A1	1	8377886	8404227
ENSG00000162551	HS	ALPL	1	21835858	21904905
ENSG00000162729	HS	IGSF8	1	160061130	160068733
ENSG00000162747	HS	FCGR3B	1	161592986	161601753
ENSG00000162881	HS	OXER1	2	42989642	42991401
ENSG00000162882	HS	HAAO	2	42994229	43019733
ENSG00000162910	HS	MRPL55	1	228294380	228297013
ENSG00000162931	HS	TRIM17	1	228595641	228604562
ENSG00000162976	HS	PQLC3	2	11295324	11319000
ENSG00000163050	HS	ADCK3	1	227085237	227175246
ENSG00000163202	HS	LCE3D	1	152551857	152552980
ENSG00000163406	HS	SLC15A2	3	121612936	121662949
ENSG00000164087	HS	POC1A	3	52109269	52188706
ENSG00000164088	HS	PPM1M	3	52279841	52284613
ENSG00000164871	HS	SPAG11B	8	7300206	7321196
ENSG00000165125	HS	TRPV6	7	142568956	142583507
ENSG00000165131	HS	C7orf34	7	142636440	142637955
ENSG00000165471	HS	MBL2	10	54525140	54531460
ENSG00000165496	HS	RPL10L	14	47120222	47121028
ENSG00000165643	HS	SOHLH1	9	138585253	138591374
ENSG00000165762	HS	OR4K2	14	20344391	20345468
ENSG00000165905	HS	GYLTL1B	11	45943172	45950647
ENSG00000166105	HS	GLB1L3	11	134144139	134189458
ENSG00000166183	HS	ASPG	14	104552016	104579098
ENSG00000166507	HS	NDST2	10	75561669	75571589
ENSG00000166578	HS	IQCD	12	113633246	113658899
ENSG00000166965	HS	RCCD1	15	91498100	91506349
ENSG00000167136	HS	ENDOG	9	131580753	131584956
ENSG00000167419	HS	LPO	17	56295909	56345879
ENSG00000167608	HS	TMC4	19	54663846	54676944
ENSG00000167619	HS	TMEM145	19	42817477	42829214
ENSG00000167625	HS	ZNF526	19	42724423	42732353
ENSG00000167633	HS	KIR3DL1	19	55235969	55378448
ENSG00000167700	HS	MFSD3	8	145734457	145736596
ENSG00000167701	HS	GPT	8	145728356	145732557
ENSG00000167702	HS	KIFC2	8	145691426	145699585
ENSG00000167716	HS	WDR81	17	1619817	1641893
ENSG00000167779	HS	IGFBP6	12	53491220	53496129
ENSG00000167780	HS	SOAT2	12	53497302	53518322
ENSG00000167895	HS	TMC8	17	76126851	76139049
ENSG00000167945	HS	PRR25	16	855443	863861
ENSG00000168140	HS	VASN	16	4421849	4433529
ENSG00000168148	HS	HIST3H3	1	228612546	228613026
ENSG00000168159	HS	RNF187	1	228674762	228683467
ENSG00000168237	HS	GLYCTK	3	52321105	52329272
ENSG00000168263	HS	KCNV2	9	2717502	2730037
ENSG00000168427	HS	KLHL30	2	239047363	239061588
ENSG00000168453	HS	HR	8	21971928	21990897
ENSG00000168612	HS	ZSWIM1	20	44509866	44513905
ENSG00000168884	HS	TNIP2	4	2743375	2758103
ENSG00000168925	HS	CTRB1	16	75252898	75258822
ENSG00000168970	HS	JMJD7-PLA2G4B	15	42120293	42140353
ENSG00000169397	HS	RNASE3	14	21359558	21360507
ENSG00000169989	HS	TIGD4	4	153690506	153700916
ENSG00000170178	HS	HOXD12	2	176964458	176966408
ENSG00000170549	HS	IRX1	5	3596168	3601517
ENSG00000170848	HS	PSG6	19	43406231	43423715
ENSG00000170906	HS	NDUFA3	19	54606036	54612564
ENSG00000170954	HS	ZNF415	19	53611132	53636330
ENSG00000171060	HS	C8orf74	8	10530147	10558103
ENSG00000171130	HS	ATP6V0E2	7	149570057	149577784
ENSG00000171551	HS	ECEL1	2	233344537	233352538
ENSG00000171574	HS	ZNF584	19	58912871	58929694
ENSG00000171722	HS	C1orf111	1	162342993	162346660
ENSG00000171772	HS	SYCE1	10	135367404	135382876
ENSG00000172123	HS	SLFN12	17	33738079	33760302
ENSG00000172188	HS	OR4C11	11	55370830	55371874
ENSG00000172346	HS	CSDC2	22	41956767	41973745
ENSG00000172366	HS	FAM195A	16	691813	698474
ENSG00000172716	HS	SLFN11	17	33677324	33700720
ENSG00000173226	HS	IQCB1	3	121488610	121553926
ENSG00000173230	HS	GOLGB1	3	121382046	121468602
ENSG00000173269	HS	MMRN2	10	88695297	88729238
ENSG00000173366	HS	-	3	52255097	52265206
ENSG00000173566	HS	NUDT18	8	21964383	21966932
ENSG00000173588	HS	CCDC41	12	94700225	94853764
ENSG00000173638	HS	SLC19A1	21	46913486	46964325
ENSG00000173641	HS	HSPB7	1	16340523	16346089
ENSG00000173838	HS	MARCH10	17	60778675	60885705
ENSG00000173991	HS	TCAP	17	37820440	37822808
ENSG00000174279	HS	EVX2	2	176942200	176948641
ENSG00000174348	HS	PODN	1	53527854	53551174
ENSG00000174586	HS	ZNF497	19	58865723	58874214
ENSG00000174827	HS	PDZK1	1	145726918	145764074
ENSG00000174950	HS	CD164L2	1	27705666	27709870
ENSG00000174970	HS	OR10AG1	11	55734975	55735990
ENSG00000174982	HS	OR4S2	11	55418380	55419315
ENSG00000175084	HS	DES	2	220283099	220291461
ENSG00000175267	HS	VWA3A	16	22103859	22168287
ENSG00000175463	HS	TBC1D10C	11	67171386	67177560
ENSG00000175567	HS	UCP2	11	73685712	73694352
ENSG00000175920	HS	DOK7	4	3465033	3503200
ENSG00000176281	HS	OR4K5	14	20388741	20389818
ENSG00000176605	HS	C14orf177	14	99177950	99184098
ENSG00000176920	HS	FUT2	19	49199228	49209207
ENSG00000177023	HS	DEFB104B	8	7327830	7332604
ENSG00000177082	HS	WDR73	15	85185999	85197574
ENSG00000177243	HS	DEFB103B	8	7286410	7287870
ENSG00000177257	HS	DEFB4B	8	7272382	7274385
ENSG00000177728	HS	KIAA0195	17	73437240	73496171
ENSG00000177990	HS	DPY19L2	12	63952693	64062719
ENSG00000178038	HS	ALS2CL	3	46710487	46735194
ENSG00000178209	HS	PLEC	8	144989321	145050902
ENSG00000178685	HS	PARP10	8	145051321	145086940
ENSG00000178752	HS	FAM132B	2	239067623	239077541
ENSG00000178814	HS	OPLAH	8	145106167	145118735
ENSG00000178852	HS	EFCAB13	17	45400656	45518678
ENSG00000178896	HS	EXOSC4	8	145133529	145135550
ENSG00000178935	HS	ZNF552	19	58315209	58326281
ENSG00000179059	HS	ZFP42	4	188916925	188926204
ENSG00000179172	HS	HNRNPCL1	1	12907261	12908578
ENSG00000179407	HS	DNAJB8	3	128181282	128186091
ENSG00000179526	HS	SHARPIN	8	145153536	145163027
ENSG00000179627	HS	ZBTB42	14	105266933	105271049
ENSG00000179698	HS	KIAA1875	8	145162629	145173218
ENSG00000179886	HS	TIGD5	8	144680074	144682485
ENSG00000180043	HS	FAM71E2	19	55866276	55874628
ENSG00000180185	HS	FAHD1	16	1876968	1890208
ENSG00000180592	HS	SKIDA1	10	21802407	21814611
ENSG00000181009	HS	OR52N5	11	5798864	5799897
ENSG00000181019	HS	NQO1	16	69740899	69760854
ENSG00000181374	HS	CCL13	17	32683471	32685629
ENSG00000181444	HS	ZNF467	7	149461271	149470568
ENSG00000181585	HS	TMIE	3	46742823	46752376
ENSG00000181588	HS	MEX3D	19	1554668	1568057
ENSG00000181773	HS	GPR3	1	27719148	27722318
ENSG00000181903	HS	OR4C6	11	55432614	55433671
ENSG00000181927	HS	OR4P4	11	55405834	55406772
ENSG00000182077	HS	PTCHD3	10	27687116	27703297
ENSG00000182173	HS	TSEN54	17	73512141	73520820
ENSG00000182196	HS	ARL6IP4	12	123464607	123467456
ENSG00000182199	HS	SHMT2	12	57623110	57628718
ENSG00000182218	HS	HHIPL1	14	100111447	100146906
ENSG00000182318	HS	ZSCAN22	19	58838385	58853698
ENSG00000182325	HS	FBXL6	8	145579091	145583036
ENSG00000182511	HS	FES	15	91426925	91439006
ENSG00000182544	HS	MFSD5	12	53645035	53648189
ENSG00000182809	HS	CRIP2	14	105939299	105946499
ENSG00000182824	HS	-	22	18721427	18745407
ENSG00000182871	HS	COL18A1	21	46825052	46933634
ENSG00000183628	HS	DGCR6	22	18893541	18901751
ENSG00000183655	HS	KLHL25	15	86302554	86338261
ENSG00000183668	HS	PSG9	19	43715943	43773682
ENSG00000183718	HS	TRIM52	5	180681417	180688119
ENSG00000183828	HS	NUDT14	14	105639275	105647660
ENSG00000183888	HS	C1orf64	1	16330731	16335302
ENSG00000183921	HS	SDR42E2	16	22177618	22203075
ENSG00000184508	HS	HDDC3	15	91474148	91475799
ENSG00000184584	HS	TMEM173	5	138855119	138862520
ENSG00000184887	HS	BTBD6	14	105714827	105717430
ENSG00000184908	HS	CLCNKB	1	16370272	16383803
ENSG00000184986	HS	TMEM121	14	105992940	105996539
ENSG00000185000	HS	DGAT1	8	145539954	145550573
ENSG00000185100	HS	ADSSL1	14	105190523	105213662
ENSG00000185304	HS	RGPD2	2	88055474	88285309
ENSG00000185347	HS	C14orf80	14	105956192	105965912
ENSG00000185561	HS	TLCD2	17	1611064	1613732
ENSG00000185633	HS	NDUFA4L2	12	57628686	57634498
ENSG00000185716	HS	C16orf52	16	22018959	22098855
ENSG00000185803	HS	SLC52A2	8	145577795	145584932
ENSG00000185966	HS	LCE3E	1	152538130	152539248
ENSG00000186113	HS	OR5D14	11	55563032	55563976
ENSG00000186117	HS	OR5L1	11	55578854	55579952
ENSG00000186119	HS	OR5D18	11	55587086	55588073
ENSG00000186141	HS	POLR3C	1	145592605	145611025
ENSG00000186146	HS	DEFB131	4	9446260	9452240
ENSG00000186364	HS	NUDT17	1	145586115	145589439
ENSG00000186510	HS	CLCNKA	1	16345370	16360545
ENSG00000186583	HS	SPATC1	8	145086582	145101933
ENSG00000186599	HS	DEFB105B	8	7345191	7347115
ENSG00000186648	HS	LRRC16B	14	24521206	24538937
ENSG00000186710	HS	CCDC42B	12	113587663	113597081
ENSG00000186815	HS	TPCN1	12	113658855	113736390
ENSG00000187082	HS	DEFB106B	8	7340026	7343922
ENSG00000187533	HS	C4orf40	4	70999333	71042516
ENSG00000187786	HS	SCXB	8	145321517	145323045
ENSG00000187942	HS	LDLRAD2	1	22138758	22151714
ENSG00000187951	HS	ARHGAP11B	15	30916697	31065196
ENSG00000187954	HS	CYHR1	8	145674965	145691060
ENSG00000188086	HS	PRSS45	3	46783582	46854048
ENSG00000188152	HS	NUTM2G	9	99690592	99702535
ENSG00000188321	HS	ZNF559	19	9434448	9461838
ENSG00000188368	HS	PRR19	19	42806250	42814973
ENSG00000188686	HS	SCXA	8	145490549	145492470
ENSG00000188707	HS	ZBED6CL	7	150026938	150029808
ENSG00000188760	HS	TMEM198	2	220408385	220415317
ENSG00000188827	HS	SLX4	16	3631182	3661599
ENSG00000196110	HS	ZNF699	19	9404951	9420514
ENSG00000196187	HS	TMEM63A	1	226033237	226070069
ENSG00000196547	HS	MAN2A2	15	91445448	91465814
ENSG00000196597	HS	ZNF782	9	99578754	99637905
ENSG00000196890	HS	HIST3H2BB	1	228645808	228646259
ENSG00000197134	HS	ZNF257	19	22235254	22274282
ENSG00000197182	HS	-	22	46449749	46509808
ENSG00000197417	HS	SHPK	17	3511556	3539616
ENSG00000197465	HS	GYPE	4	144792020	144826716
ENSG00000197532	HS	OR6Y1	1	158516918	158517895
ENSG00000197562	HS	RAB40C	16	639357	679272
ENSG00000197696	HS	NMB	15	85198360	85201794
ENSG00000197774	HS	EME2	16	1823208	1831709
ENSG00000197858	HS	GPAA1	8	145137493	145141119
ENSG00000197879	HS	MYO1C	17	1367392	1396106
ENSG00000197889	HS	MEIG1	10	15001438	15030049
ENSG00000198026	HS	ZNF335	20	44577292	44600833
ENSG00000198129	HS	DEFB107B	8	7353368	7366833
ENSG00000198483	HS	ANKRD35	1	145549230	145568526
ENSG00000198877	HS	OR5D13	11	55540914	55541858
ENSG00000198901	HS	PRC1	15	91509270	91538859
ENSG00000198917	HS	C9orf114	9	131581930	131592100
ENSG00000198954	HS	KIAA1279	10	70748487	70776738
ENSG00000203618	HS	GP1BB	22	19710468	19712294
ENSG00000203747	HS	FCGR3A	1	161511549	161600917
ENSG00000204099	HS	NEU4	2	242749920	242758739
ENSG00000204323	HS	SMIM5	17	73629514	73637484
ENSG00000204393	HS	-	20	31175281	31196695
ENSG00000204414	HS	CSHL1	17	61986957	61996198
ENSG00000204520	HS	MICA	6	31371356	31383092
ENSG00000204533	HS	-	19	56662314	56663250
ENSG00000204577	HS	LILRB3	19	54720147	54746602
ENSG00000204604	HS	ZNF468	19	53341261	53360902
ENSG00000204682	HS	CASC10	10	21781587	21786191
ENSG00000204700	HS	OR2J2	6	29141311	29142351
ENSG00000204775	HS	-	8	145317003	145331153
ENSG00000204839	HS	MROH6	8	144648357	144655141
ENSG00000204941	HS	PSG5	19	43670408	43690688
ENSG00000204957	HS	-	19	42746927	42749125
ENSG00000205030	HS	OR5L2	11	55594695	55595630
ENSG00000205495	HS	OR52J3	11	5067756	5068691
ENSG00000205754	HS	SLCO1B7	12	20968673	21245679
ENSG00000206549	HS	PRSS50	3	46753605	46854064
ENSG00000212719	HS	C17orf51	17	21428051	21477722
ENSG00000213145	HS	CRIP1	14	105952654	105955284
ENSG00000214026	HS	MRPL23	11	1968508	2005752
ENSG00000214042	HS	IFNA7	9	21201468	21202204
ENSG00000215372	HS	ZNF705G	8	7213039	7243080
ENSG00000218416	HS	-	2	241388732	241396131
ENSG00000219492	HS	-	4	9385743	9390709
ENSG00000221826	HS	PSG3	19	43225790	43244721
ENSG00000224383	HS	C17orf72	17	62075711	62081664
ENSG00000226174	HS	TEX22	14	105864916	105916443
ENSG00000226777	HS	KIAA0125	14	106383838	106391825
ENSG00000226974	HS	-	13	64320934	64321323
ENSG00000229615	HS	-	2	87089023	87092827
ENSG00000230567	HS	FAM203B	8	145437880	145440835
ENSG00000230778	HS	ANKRD63	15	40573645	40574787
ENSG00000231924	HS	PSG1	19	43370616	43383974
ENSG00000233493	HS	TMEM238	19	55890613	55895966
ENSG00000234631	HS	-	10	115674530	115676949
ENSG00000234776	HS	C11orf94	11	45928085	45928833
ENSG00000235173	HS	FAM203A	8	145192672	145195746
ENSG00000236398	HS	TAS2R39	7	142880512	142881528
ENSG00000236609	HS	ZNF853	7	6655248	6663921
ENSG00000237440	HS	ZNF737	19	20718631	20748615
ENSG00000239732	HS	TLR9	3	52255096	52273183
ENSG00000239779	HS	WBP1	2	74685456	74688018
ENSG00000242221	HS	PSG2	19	43568363	43587197
ENSG00000243130	HS	PSG11	19	43511808	43530664
ENSG00000243137	HS	PSG4	19	43696854	43711451
ENSG00000243566	HS	UPK3B	7	76139745	76648340
ENSG00000243708	HS	PLA2G4B	15	42120283	42140345
ENSG00000243709	HS	LEFTY1	1	226073982	226099082
ENSG00000243772	HS	KIR2DL3	19	55249980	55295776
ENSG00000243989	HS	ACY1	3	52009066	52023213
ENSG00000244045	HS	TMEM199	17	26684604	26708716
ENSG00000244414	HS	CFHR1	1	196788887	196801319
ENSG00000244482	HS	LILRA6	19	54720737	54746649
ENSG00000248487	HS	ABHD14A	3	52005442	52015212
ENSG00000249109	HS	-	5	177209198	177221397
ENSG00000249471	HS	ZNF324B	19	58962971	58969200
ENSG00000251655	HS	PRB1	12	11504757	11548500
ENSG00000254706	HS	-	1	162335197	162351905
ENSG00000254834	HS	OR5M10	11	56344212	56345263
ENSG00000255835	HS	-	1	226074396	226111978
ENSG00000255974	HS	CYP2A6	19	41349443	41356352
ENSG00000256715	HS	-	21	14741931	14745386
ENSG00000257046	HS	-	12	20968608	21243179
ENSG00000257062	HS	-	12	21200113	21329829
ENSG00000257341	HS	-	14	105953536	105958604
ENSG00000258539	HS	-	10	126305649	126480296
ENSG00000259120	HS	SMIM6	17	73642323	73644057
ENSG00000259384	HS	GH1	17	61994560	61996179
ENSG00000260300	HS	-	16	83941738	83985058
ENSG00000261603	HS	PRSS46	3	46761073	46777919
ENSG00000262246	HS	CORO7	16	4404543	4475706
ENSG00000264472	HS	-	18	66567018	66569492
ENSG00000266714	HS	MYO15B	17	73584139	73622929
ENSG00000267120	HS	-	19	36230153	36236333
ENSG00000267173	HS	-	19	44833848	44905774
ENSG00000267508	HS	ZNF285	19	44886459	44905774
ENSG00000267706	HS	-	19	55863669	55870884
ENSG00000267819	HS	-	12	131780067	131782763
ENSG00000267849	HS	-	6	44400472	44400720
ENSG00000268091	HS	-	12	131514221	131514769
ENSG00000268194	HS	LINC01101	2	121221911	121223697
ENSG00000268206	HS	-	17	26638667	26642323
ENSG00000268397	HS	-	5	180682720	180684578
ENSG00000268643	HS	-	19	42738735	42759284
ENSG00000268925	HS	-	10	135341026	135342661
ENSG00000268927	HS	-	16	70695570	70699739
ENSG00000269011	HS	-	21	15051621	15053459
ENSG00000269071	HS	-	5	138852108	138852506
ENSG00000269104	HS	-	22	41685388	41685686
ENSG00000269307	HS	-	19	17378227	17393775
ENSG00000269558	HS	-	7	65112081	65113280
ENSG00000269855	HS	-	19	58907457	58908407
ENSG00000271698	HS	-	8	145576888	145579269
ENSG00000272916	HS	-	10	75556272	75571409
ENSG00000273171	HS	-	17	26691310	26695033
