# Supplementary material for: Distinct epigenomic patterns are associated with haploinsufficiency and predict risk genes of developmental disorders
Source: Nat Commun. 2018 May 30;9:2138. doi: 10.1038/s41467-018-04552-7 (PMC5976622; doi:10.1038/s41467-018-04552-7)
Supplement: Supplementary file 4 — Supplementary Data 2 [file 41467_2018_4552_MOESM4_ESM.xlsx]

## Sheet: Human_Phenotype_Ontology_table
Supplementary Data 2: Human diseases and biological pathways implicated with the known HIS genes
Term	Overlap	P-value	Adjusted P-value	Genes
Autosomal dominant inheritance (HP:0000006)	190/1134	4.51751e-168	6.40131e-165	RB1;SMARCB1;EHMT1;UBE3A;RBPJ;IGF1R;EFTUD2;SOX2;STK11;RPS17;SYNGAP1;SALL1;FGF8;SOX18;SALL4;MPZ;EP300;SOX9;PITX2;PITX1;MNX1;MEN1;SCN1A;PITX3;KCNH2;MSX2;TPM1;DYRK1A;TSC2;TSC1;MITF;HNF1B;ANK2;SDHC;HNF1A;KRT5;SDHD;LEMD3;SOX10;FOXP2;RUNX2;RUNX1;FOXP1;MSH6;MYCN;MSH2;PRKAR1A;KCNQ2;KCNQ4;ROR2;FSCN2;LMX1B;TP53;KMT2D;NOTCH1;CBFB;FECH;STXBP1;ANKRD11;GATA6;KLHL10;TWIST1;GATA4;FBLN1;PIK3R1;GATA3;RAI1;SLC9A3R1;…
Cryptorchidism (HP:0000028)	56/379	2.49448e-40	1.76734e-37	CDKN1C;SETD5;SMARCB1;CHD7;EHMT1;CTCF;COMT;GLI3;GLI2;SOX2;STK11;SIX6;NIPBL;SALL1;FGF8;SOX9;GTF2I;HNF1B;PAX6;KCNAB2;SOX10;ARID1B;ZEB2;PRKAR1A;IRF6;ROR2;KMT2D;ANKRD11;GATA6;TWIST1;GATA4;HIRA;TCOF1;NSD1;ALX4;OTX2;NKX2-5;SMAD4;CREBBP;JAG1;PTCH1;LIMK1;PTPN11;BRAF;TBX3;BMP4;COL3A1;KANSL1;WT1;NF1;TCF4;GTF2IRD1;LHX4;FBN1;ATR;FGFR1
Radial deviation of finger (HP:0009466)	46/229	2.1724e-39	1.0261e-36	RB1;SF3B4;YWHAE;CHRNA7;SATB2;ANKRD11;CHD7;GATA6;PTEN;TWIST1;GATA4;PIK3R1;IGF1R;RAI1;SIX6;SHH;NIPBL;SALL1;TRPS1;BUB3;NKX2-5;PITX1;GTF2I;TFAP2B;SMAD4;CREBBP;JAG1;NOG;LIMK1;PTPN11;BRAF;IGF1;KCNAB2;LEMD3;ARID1B;GDF5;GCK;HIC1;BMP4;GTF2IRD1;ROR2;LMX1B;SHANK3;PAFAH1B1;ATR;FGF10
Brachydactyly syndrome (HP:0001156)	41/192	2.74558e-36	9.72621e-34	RB1;KMT2D;NOTCH1;FOXG1;ANKRD11;CHD7;GATA6;PTEN;TWIST1;GATA4;PIK3R1;RBPJ;GLI3;IGF1R;RAI1;SIX6;TRPS1;NKX2-5;PITX1;SMAD4;JAG1;PTCH1;TCF12;NOG;PAX3;PTPN11;BRAF;SDHC;KCNAB2;SDHD;ARID1B;GDF5;RUNX2;EXT1;BMP4;COL2A1;PRKAR1A;GNAS;ROR2;FGFR1;FBN1
Clinodactyly of the 5th finger (HP:0004209)	40/192	5.87512e-35	1.66501e-32	RB1;YWHAE;CHRNA7;SATB2;CHD7;GATA6;PTEN;TWIST1;GATA4;PIK3R1;RAI1;SIX6;SHH;NIPBL;SALL1;TRPS1;BUB3;NKX2-5;PITX1;GTF2I;TFAP2B;CREBBP;JAG1;NOG;LIMK1;PTPN11;BRAF;KCNAB2;LEMD3;ARID1B;GDF5;HIC1;BMP4;GTF2IRD1;ROR2;LMX1B;SHANK3;PAFAH1B1;ATR;FGF10
Ptosis (HP:0000508)	48/338	1.04497e-33	2.46787e-31	SF3B4;RB1;KMT2D;FOXC2;SMARCB1;TNXB;CHD7;PTEN;TWIST1;ADAR;KIF11;GATA3;COMT;HIRA;NIPBL;SPRED1;FGF8;TCOF1;OPA1;SALL4;TGIF1;TFAP2B;SMAD4;CREBBP;TCF12;PAX3;PTPN11;PAX6;MITF;FOXL2;BRAF;KRT5;IGF1;SOX10;ARID1B;GCK;COL3A1;ZEB2;COL2A1;KANSL1;WT1;NF1;ROR2;LMX1B;SHANK3;FGFR1;FBN1;FGF10
Constipation (HP:0002019)	37/170	4.01459e-33	8.12667e-31	RET;TNXB;NRXN1;FOXG1;UBE3A;COMT;SOX2;HIRA;RAI1;SALL1;SIX3;NKX2-1;OTX2;NKX2-5;MNX1;GTF2I;CREBBP;EDN3;LIMK1;BRAF;SDHC;KCNAB2;KRT5;MLH1;SOX10;PHOX2B;FOXP1;MSH6;ZEB2;PAX8;MSH2;GDNF;TCF4;GTF2IRD1;LHX4;FGFR1;BMPR1A
Downslanted palpebral fissures (HP:0000494)	38/188	1.04344e-32	1.84818e-30	YWHAE;RET;SF3B4;CHRNA7;SATB2;FOXG1;CHD7;PTEN;KIF11;COMT;FGF3;GLI3;EFTUD2;RNF135;RAI1;HIRA;SPRED1;TCOF1;NSD1;BUB3;TFAP2B;CREBBP;EDN3;PTCH1;PAX3;PTPN11;BRAF;ARID1B;PHOX2B;ZEB2;GDNF;NF1;ROR2;PAFAH1B1;FGFR1;ATR;FGF10;FBN1
Malar flattening (HP:0000272)	37/187	1.67409e-31	2.63576e-29	SF3B4;FOXC1;SATB2;CHD7;EHMT1;TWIST1;UBE3A;PIK3R1;GLI2;EFTUD2;RAI1;SIX6;SHH;TCOF1;SIX3;SOX9;PITX2;TFAP2B;SMAD4;TCF12;PAX3;PTPN11;BRAF;KCNAB2;ARID1B;RUNX2;BMP4;COL1A1;COL3A1;COL2A1;COL1A2;PRKAR1A;NF1;ROR2;SHANK3;FGFR1;FBN1
Ventricular septal defect (HP:0001629)	36/176	3.24694e-31	4.60091e-29	FOXC2;KMT2D;ANKRD11;CHD7;GATA6;GATA4;GATA3;COMT;GLI3;EFTUD2;SOX2;HIRA;NIPBL;SALL1;NSD1;SALL4;NKX2-5;GTF2I;TFAP2B;CREBBP;JAG1;FOXF1;LIMK1;PTPN11;NR2F2;TBX5;TBX3;ZEB2;COL2A1;KANSL1;WT1;DSG1;GTF2IRD1;ROR2;SHANK3;FBN1
Hypertelorism (HP:0000316)	45/328	6.07969e-31	7.83174e-29	RET;RB1;YWHAE;FOXC1;ANKRD11;CHD7;PTEN;TWIST1;EHMT1;PIK3R1;COMT;FGF3;GLI3;RAI1;HIRA;SPRED1;TCOF1;ZIC2;NSD1;SALL4;ALX4;SOX9;PITX2;TFAP2B;SMAD4;SMAD3;JAG1;PTCH1;TCF12;PAX3;PTPN11;BRAF;ARID1B;RUNX2;PAX2;COL3A1;ZEB2;COL2A1;PRKAR1A;NF1;ROR2;FGFR1;FGF10;PAFAH1B1;FBN1
Epicanthus (HP:0000286)	39/233	3.02248e-30	3.56904e-28	RET;RB1;YWHAE;TNXB;SMARCB1;CHRNA7;FOXG1;CHD7;GATA4;PIK3R1;KIF11;COMT;EFTUD2;HIRA;SPRED1;SALL4;BUB3;GTF2I;CREBBP;PTCH1;LIMK1;FOXL2;PTPN11;BRAF;KCNAB2;ARID1B;HIC1;COL1A1;COL3A1;MYCN;KANSL1;COL5A1;PRKAR1A;NF1;GTF2IRD1;ROR2;SHANK3;FGFR1;PAFAH1B1
Dental malocclusion (HP:0000689)	27/81	5.76438e-30	6.28318e-28	FOXC1;CHD7;PTEN;PIK3R1;FGF3;GLI2;RAI1;TCOF1;TRPS1;EP300;PITX2;GTF2I;CREBBP;SMAD3;PTCH1;LIMK1;PAX6;PTPN11;BRAF;RUNX2;PAX1;PRKAR1A;GNAS;GTF2IRD1;ROR2;SHANK3;ATR
Low-set, posteriorly rotated ears (HP:0000368)	41/276	1.25282e-29	1.26803e-27	CDKN1C;RET;SF3B4;RB1;YWHAE;CHRNA7;SATB2;ANKRD11;CHD7;PTEN;TWIST1;COMT;GLI3;EFTUD2;HIRA;RAI1;SPRED1;NIPBL;NSD1;TRPS1;ALX4;OTX2;SOX9;BUB3;GTF2I;PTCH1;LIMK1;BRAF;PTPN11;KCNAB2;ARID1B;EXT1;COL3A1;COL2A1;NF1;GTF2IRD1;ROR2;PAFAH1B1;FGFR1;FGF10;FBN1
Neuroepithelial neoplasm (HP:0030063)	20/35	1.88394e-28	1.7797e-26	RB1;RET;EDN3;CDKN2A;PTCH1;TSC2;TSC1;BRAF;PTPN11;KCNAB2;MLH1;PHOX2B;RUNX1;MSH6;MSH2;GDNF;APC;NF1;NF2;TP53
Patent ductus arteriosus (HP:0001643)	30/125	2.2494e-28	1.99212e-26	FOXC2;FOXC1;CHD7;GATA6;GATA4;CTCF;COMT;GLI3;SOX2;HIRA;SALL1;TCOF1;NSD1;NKX2-5;GTF2I;TFAP2B;SMAD4;CREBBP;SMAD3;FOXF1;LIMK1;PTPN11;KCNAB2;TBX5;ZEB2;MYCN;WT1;GTF2IRD1;SHANK3;FBN1
Nervous tissue neoplasm (HP:0030060)	20/36	4.18491e-28	3.29445e-26	RET;RB1;EDN3;CDKN2A;PTCH1;TSC2;TSC1;BRAF;PTPN11;KCNAB2;MLH1;PHOX2B;RUNX1;MSH6;MSH2;GDNF;APC;NF1;NF2;TP53
Neuroectodermal neoplasm (HP:0030061)	20/36	4.18491e-28	3.29445e-26	RET;RB1;EDN3;CDKN2A;PTCH1;TSC2;TSC1;BRAF;PTPN11;KCNAB2;MLH1;PHOX2B;RUNX1;MSH6;MSH2;GDNF;APC;NF1;NF2;TP53
Autism (HP:0000717)	28/109	1.89326e-27	1.41197e-25	CHRNA7;SATB2;FOXG1;ANKRD11;CHD7;PTEN;EHMT1;COMT;SOX2;HIRA;RAI1;NIPBL;OTX2;GTF2I;CREBBP;SMAD4;TCF12;LIMK1;DYRK1A;TSC2;TSC1;HNF1B;SDHC;KCNAB2;SDHD;GTF2IRD1;SHANK3;FGFR1
Malignant neoplasm of the central nervous system (HP:0100836)	19/37	7.35246e-26	5.20922e-24	RET;SMARCB1;EDN3;CDKN2A;PTCH1;TSC2;TSC1;BRAF;PTPN11;KCNAB2;MLH1;PHOX2B;RUNX1;MSH6;MSH2;GDNF;APC;NF1;NF2
Delayed skeletal maturation (HP:0002750)	31/165	8.57634e-26	5.78699e-24	CDKN1C;ANKRD11;CHD7;PIK3R1;IGF1R;SIX6;NIPBL;FGF8;NSD1;TRPS1;GTF2I;CREBBP;EYA1;LIMK1;PTPN11;BRAF;IGF1;ARID1B;SOX10;GDF5;PAX1;EXT1;BMP4;COL2A1;PAX8;GTF2IRD1;LHX4;ROR2;FGFR1;ATR;FBN1
Frontal bossing (HP:0002007)	34/213	9.5652e-26	6.16086e-24	CDKN1C;YWHAE;FOXC1;CHRNA7;SATB2;ANKRD11;PTEN;TWIST1;PIK3R1;GLI3;SOX2;RAI1;TCOF1;TRPS1;NSD1;ALX4;BUB3;PITX2;CREBBP;TGFB1;MSX2;PTCH1;TCF12;BRAF;KCNAB2;LEMD3;RUNX2;COL1A1;COL2A1;COL1A2;ROR2;PAFAH1B1;FGFR1;FBN1
Tetralogy of Fallot (HP:0001636)	24/80	1.7437e-25	1.07427e-23	SF3B4;FOXC2;NOTCH1;JAG1;FOXF1;CHD7;LIMK1;GATA6;EHMT1;GATA4;KCNAB2;NR2F2;COMT;RBPJ;HIRA;SHH;COL2A1;SALL1;WT1;SALL4;GTF2IRD1;ROR2;NKX2-5;GTF2I
Depressed nasal bridge (HP:0005280)	33/228	1.30784e-23	7.7217e-22	CDKN1C;SETD5;FOXC1;SMARCB1;FOXG1;CHD7;PTEN;KIF11;GLI3;GLI2;RAI1;NIPBL;ZIC2;ALX4;SOX9;PITX2;TGIF1;TFAP2B;JAG1;EYA1;PAX3;FOXL2;BRAF;KCNAB2;ARID1B;RUNX2;PAX1;COL2A1;PRKAR1A;GNAS;ROR2;FGFR1;FBN1
Pectus excavatum (HP:0000767)	27/135	2.3528e-23	1.33357e-21	RET;PTEN;IGF1R;NIPBL;GTF2I;CREBBP;PTCH1;NOG;LIMK1;PTPN11;BRAF;SDHC;SDHD;TBX5;SOX10;COL1A1;COL3A1;ZEB2;COL2A1;COL1A2;KANSL1;COL5A1;NF1;GTF2IRD1;ROR2;LMX1B;FBN1
Cafe-au-lait spot (HP:0000957)	21/67	6.76432e-23	3.68656e-21	RET;KMT2D;CREBBP;PTEN;TSC2;TSC1;SDHC;PTPN11;BRAF;SDHD;MLH1;SOX10;MSH6;SPRED1;MSH2;NF1;GNAS;NF2;VHL;BUB3;MEN1
Intestinal polyposis (HP:0200008)	17/35	1.03752e-22	5.44506e-21	RET;SMAD4;EDN3;PTCH1;PTEN;SDHC;SDHD;MLH1;MSH6;STK11;MSH2;GDNF;APC;GNAS;BUB3;ENG;BMPR1A
Hamartoma (HP:0010566)	16/29	1.22013e-22	6.17473e-21	SMAD4;CDKN1B;PTCH1;PTEN;TSC2;TSC1;BRAF;SDHC;SDHD;CDC73;GLI3;SOX2;STK11;APC;NF1;NF2
Intestinal polyp (HP:0005266)	17/37	3.54455e-22	1.73194e-20	RET;SMAD4;EDN3;PTCH1;PTEN;SDHC;SDHD;MLH1;MSH6;STK11;MSH2;GDNF;APC;GNAS;BUB3;ENG;BMPR1A
Variable expressivity (HP:0003828)	26/144	2.48951e-21	1.17588e-19	TWIST1;GLI3;GLI2;SHH;SPAST;SPR;MPZ;SIX3;PITX2;SCN1A;CREBBP;EYA1;GCH1;CAV1;PTCH1;PAX3;MITF;KRT5;APC;KANSL1;COL6A1;PMP22;GNAS;NF2;SCN2A;PAFAH1B1
Vesicoureteral reflux (HP:0000076)	20/68	3.1204e-21	1.42633e-19	TNXB;JAG1;EYA1;CHD7;LIMK1;EHMT1;GATA3;COMT;PAX2;EXT1;HIRA;NIPBL;SALL1;KANSL1;SALL4;TRPS1;GTF2IRD1;SHANK3;MNX1;GTF2I
Migraine (HP:0002076)	23/105	5.12785e-21	2.27068e-19	SMAD4;TNXB;PRRT2;SMARCB1;SLC2A1;PTEN;TWIST1;ATP1A2;MLH1;RPS26;MSH6;COL3A1;RPS17;MSH2;RASA1;KCNQ2;NLRP3;NF2;VHL;SCN2A;RPS24;ENG;SCN1A
Benign neoplasm of the central nervous system (HP:0100835)	16/35	6.75791e-21	2.90181e-19	FOXC2;PTCH1;PTEN;TSC2;TSC1;SDHC;SDHD;MLH1;GLI3;MSH6;SOX2;MSH2;NF1;NF2;VHL;TP53
Sporadic (HP:0003745)	19/61	9.08113e-21	3.7847e-19	RB1;CREBBP;CHD7;EHMT1;TSC1;UBE3A;SDHC;HNF1A;GLI2;RAI1;STK11;NIPBL;KANSL1;NSD1;SIX3;GNAS;VHL;SHANK3;PAFAH1B1
Hypermelanotic macule (HP:0001034)	19/64	2.56567e-20	1.03873e-18	NCF1;ELOVL4;PTEN;ATP2A2;TSC2;MITF;TSC1;ADAR;BRAF;SDHC;KCNAB2;SDHD;MLH1;MSH6;STK11;COL3A1;MSH2;TERT;GNAS
Macrotia (HP:0000400)	22/105	1.05569e-19	4.1553e-18	KMT2D;JAG1;EYA1;ANKRD11;PTCH1;CHD7;LIMK1;PTEN;BRAF;PIK3R1;PAX1;GLI2;BMP4;NIPBL;SALL1;KANSL1;ZIC2;TRPS1;NSD1;GTF2IRD1;SHANK3;GTF2I
High forehead (HP:0000348)	22/108	2.02667e-19	7.76161e-18	YWHAE;SATB2;ANKRD11;LIMK1;TWIST1;GATA4;PTPN11;BRAF;HIC1;GLI3;BMP4;SIX6;KANSL1;NSD1;GTF2IRD1;BUB3;SOX9;PAFAH1B1;FGFR1;GTF2I;FGF10;FBN1
Abdominal pain (HP:0002027)	23/125	3.41878e-19	1.27485e-17	RET;SMAD4;EDN3;LIMK1;PTEN;SLC40A1;TSC2;TSC1;SDHC;SDHD;MLH1;SOX10;FOXP1;MSH6;STK11;APC;MSH2;GDNF;WT1;NLRP3;GTF2IRD1;GTF2I;BMPR1A
Intrauterine growth retardation (HP:0001511)	29/232	4.6716e-19	1.69735e-17	CDKN1C;RB1;SMARCB1;CHD7;GATA6;GATA4;PIK3R1;COMT;GLI3;IGF1R;HIRA;SHH;NIPBL;TERT;ALX4;BUB3;NKX2-5;SMAD4;JAG1;PTPN11;BRAF;IGF1;LEMD3;ARID1B;GCK;KANSL1;FGFR1;ATR;FBN1
Short nose (HP:0003196)	24/146	8.88496e-19	3.1475e-17	CDKN1C;YWHAE;FOXG1;PTCH1;PTEN;PAX3;EHMT1;BRAF;GLI3;GCK;HIC1;EFTUD2;RPS26;RAI1;SHH;RPS17;NIPBL;COL2A1;PRKAR1A;ROR2;RPS24;PAFAH1B1;FGFR1;FBN1
Pes planus (HP:0001763)	21/105	2.04687e-18	7.07418e-17	CREBBP;SMAD3;TNXB;TGFB1;FOXG1;LIMK1;COL1A1;RAI1;COL2A1;SALL1;COL1A2;COL5A1;NSD1;SALL4;TRPS1;TCF4;GTF2IRD1;LMX1B;GTF2I;ATR;FBN1
Hypothyroidism (HP:0000821)	22/120	2.25595e-18	7.61113e-17	KMT2D;CHD7;LIMK1;PTEN;TSC2;TSC1;HNF1B;KCNAB2;COMT;BMP4;HIRA;RAI1;SHH;SALL1;PAX8;NKX2-1;GNAS;GTF2IRD1;LHX4;BUB3;NKX2-5;GTF2I
Long philtrum (HP:0000343)	24/152	2.35211e-18	7.75102e-17	SATB2;ANKRD11;LIMK1;PTEN;BRAF;KCNAB2;KIF11;ARID1B;GCK;FGF3;IGF1R;EXT1;RNF135;NIPBL;COL2A1;NSD1;TRPS1;CAMTA1;GTF2IRD1;ROR2;SHANK3;FGFR1;GTF2I;FBN1
Fibroma (HP:0010614)	14/31	2.43675e-18	7.84745e-17	PTCH1;PTEN;TSC2;TSC1;SDHC;SDHD;MLH1;MSH6;SPRED1;MSH2;APC;NF1;NF2;MEN1
Fibrous tissue neoplasm (HP:0012316)	14/32	4.27679e-18	1.34671e-16	PTCH1;PTEN;TSC2;TSC1;SDHC;SDHD;MLH1;MSH6;SPRED1;MSH2;APC;NF1;NF2;MEN1
Telecanthus (HP:0000506)	19/83	5.89363e-18	1.81549e-16	FOXC1;EDN3;ANKRD11;PTCH1;PAX3;MITF;FOXL2;PIK3R1;COMT;SOX10;GLI3;EFTUD2;HIRA;COL3A1;ALX4;PITX2;FGF10;FBN1;FGFR1
Precocious puberty (HP:0000826)	15/44	2.47321e-17	7.45647e-16	KMT2D;SMAD4;CREBBP;CAV1;LIMK1;TSC2;TSC1;GLI3;RAI1;STK11;PRKAR1A;NSD1;GNAS;GTF2IRD1;GTF2I
Umbilical hernia (HP:0001537)	23/151	2.80162e-17	8.27063e-16	TNXB;SMAD3;NOTCH1;PTCH1;CHD7;LIMK1;GATA6;EHMT1;COMT;GLI3;COL1A1;HIRA;COL3A1;COL2A1;SALL1;PAX8;COL5A1;GTF2IRD1;LHX4;ROR2;SHANK3;GTF2I;FBN1
Facial asymmetry (HP:0000324)	17/68	6.72692e-17	1.94532e-15	EYA1;ELOVL4;ANKRD11;SATB2;CHD7;NOG;TCF12;TWIST1;GDF5;PAX1;COL1A1;BMP4;MYCN;SALL1;SALL4;GNAS;ATR
Neoplasm of the thyroid gland (HP:0100031)	14/39	1.25092e-16	3.54511e-15	RET;JAG1;EDN3;PTEN;SDHC;SDHD;MLH1;CDC73;MSH6;MSH2;APC;GDNF;PRKAR1A;GNAS
Congestive heart failure (HP:0001635)	21/128	1.46884e-16	4.08107e-15	DSP;RET;SMAD4;CAV1;TPM1;LIMK1;EYA4;PTEN;TSC2;TSC1;SDHD;COL1A1;COL1A2;BAG3;PRKAR1A;RASA1;GTF2IRD1;VHL;GTF2I;ENG;FBN1
Microdontia (HP:0000691)	17/72	1.92753e-16	5.25252e-15	KMT2D;FOXC1;TNXB;EYA1;LIMK1;PIK3R1;FGF3;COL3A1;TRPS1;PAX9;GTF2IRD1;MSX1;IRF6;PITX2;FGFR1;GTF2I;FGF10
Glioma (HP:0009733)	10/14	3.01336e-16	8.05647e-15	MSH6;MSH2;APC;CDKN2A;PTCH1;NF1;TSC2;TSC1;NF2;MLH1
Midface retrusion (HP:0011800)	16/62	3.21641e-16	8.44011e-15	SMAD4;SATB2;EHMT1;RUNX2;GLI2;EFTUD2;BMP4;COL1A1;RAI1;SHH;COL2A1;COL1A2;SIX3;NF1;ROR2;FGFR1
Attention deficit hyperactivity disorder (HP:0007018)	18/88	3.83252e-16	9.87396e-15	CHRNA7;SATB2;PTCH1;CHD7;LIMK1;TSC2;GATA4;TSC1;COMT;MLH1;MSH6;RAI1;HIRA;SPRED1;NIPBL;MSH2;GTF2IRD1;GTF2I
High palate (HP:0000218)	24/191	5.16917e-16	1.30798e-14	RET;KMT2D;CREBBP;SMAD3;EYA1;SATB2;PTEN;PTPN11;BRAF;FOXL2;RUNX2;BMP4;SPRED1;NIPBL;MYCN;KANSL1;ZIC2;NSD1;COL6A1;EP300;SHANK3;FGFR1;ATR;FBN1
Venous abnormality (HP:0002624)	13/34	5.91163e-16	1.46961e-14	FOXC2;TNXB;PTEN;COMT;COL1A1;HIRA;COL3A1;COL5A1;SOX18;RASA1;PPARG;VHL;ENG
Broad forehead (HP:0000337)	17/77	6.53928e-16	1.59761e-14	TFAP2B;JAG1;LIMK1;TCF12;PTEN;GATA6;TWIST1;GATA4;RNF135;RAI1;COL2A1;KANSL1;NSD1;GTF2IRD1;NKX2-5;FGF10;GTF2I
Holoprosencephaly (HP:0001360)	16/65	7.33726e-16	1.76219e-14	RB1;TGIF1;PTCH1;CHD7;ADAR;COMT;GLI3;GLI2;SOX2;HIRA;SHH;ZIC2;SIX3;OTX2;BUB3;FGFR1
Venous insufficiency (HP:0005293)	12/27	8.69609e-16	2.05373e-14	COL1A1;HIRA;FOXC2;COL3A1;TNXB;COL5A1;SOX18;RASA1;PTEN;VHL;COMT;ENG
Abnormality of the astrocytes (HP:0100707)	9/11	1.22138e-15	2.79144e-14	MSH6;MSH2;APC;CDKN2A;NF1;TSC2;TSC1;NF2;MLH1
Astrocytoma (HP:0009592)	9/11	1.22138e-15	2.79144e-14	MSH6;MSH2;APC;CDKN2A;NF1;TSC2;TSC1;NF2;MLH1
Neoplasm of the pancreas (HP:0002894)	14/45	1.28132e-15	2.88195e-14	SMAD4;CDKN2B;CDKN2A;MLH1;CDC73;MSH6;STK11;MSH2;TERT;WT1;VHL;TP53;MEN1;BMPR1A
Sprengel anomaly (HP:0000912)	13/36	1.43484e-15	3.17683e-14	EYA1;PTCH1;PAX3;HNF1B;PTPN11;BRAF;TBX5;TBX3;PAX1;COL3A1;COL2A1;SOX9;LMX1B
Hypercalcemia (HP:0003072)	12/29	2.53055e-15	5.5166e-14	CDKN1C;RET;CDKN2B;CDKN1B;CDKN2C;LIMK1;GTF2IRD1;VHL;SDHD;CDC73;MEN1;GTF2I
Hypospadias (HP:0000047)	17/84	3.11291e-15	6.68332e-14	CDKN1C;SETD5;CREBBP;EHMT1;GATA4;PTPN11;HNF1B;GLI3;SOX2;BMP4;NIPBL;ZEB2;SALL1;PITX2;ATR;FGFR1;FGF10
Abnormality of intracranial pressure (HP:0012640)	13/38	3.2773e-15	6.82931e-14	TCF12;PTEN;TSC2;TWIST1;TSC1;SDHC;SDHD;MLH1;MSH6;MSH2;ALX4;NF2;VHL
Increased intracranial pressure (HP:0002516)	13/38	3.2773e-15	6.82931e-14	TCF12;PTEN;TSC2;TWIST1;TSC1;SDHC;SDHD;MLH1;MSH6;MSH2;ALX4;NF2;VHL
Neuroblastic tumors (HP:0004376)	11/23	5.09259e-15	1.00225e-13	MSH6;RET;MSH2;EDN3;GDNF;PTPN11;BRAF;KCNAB2;MLH1;PHOX2B;RUNX1
Primitive neuroectodermal tumor (HP:0030065)	11/23	5.09259e-15	1.00225e-13	MSH6;RET;MSH2;EDN3;GDNF;PTPN11;BRAF;KCNAB2;MLH1;PHOX2B;RUNX1
Peripheral primitive neuroectodermal neoplasm (HP:0030067)	11/23	5.09259e-15	1.00225e-13	MSH6;RET;MSH2;EDN3;GDNF;PTPN11;BRAF;KCNAB2;MLH1;PHOX2B;RUNX1
Neuroblastoma (HP:0003006)	11/23	5.09259e-15	1.00225e-13	MSH6;RET;MSH2;EDN3;GDNF;PTPN11;BRAF;KCNAB2;MLH1;PHOX2B;RUNX1
Single transverse palmar crease (HP:0000954)	17/87	5.79973e-15	1.12578e-13	CREBBP;SMARCB1;ANKRD11;TCF12;NOG;EHMT1;TWIST1;ARID1B;GDF5;BMP4;EXT1;SIX6;NIPBL;TRPS1;TCF4;ROR2;ATR
Wide nasal bridge (HP:0000431)	24/217	9.5699e-15	1.83251e-13	KMT2D;CREBBP;PTCH1;CRX;PAX3;FOXL2;MITF;PIK3R1;KCNAB2;ARID1B;FGF3;GLI3;IGF1R;RAI1;ZEB2;MYCN;TCOF1;ALX4;TCF4;ROR2;FSCN2;PITX2;SHANK3;FGFR1
Osteoarthritis (HP:0002758)	13/42	1.46736e-14	2.77234e-13	SMAD3;TNXB;EXT1;COL1A1;COL3A1;COL2A1;COL1A2;COL5A1;PRKAR1A;TRPS1;GNAS;LMX1B;FBN1
Deviation of the hallux (HP:0010051)	12/34	2.50845e-14	4.67694e-13	SF3B4;COL1A1;COL5A1;LIMK1;TCF12;DYRK1A;PTEN;TWIST1;GTF2IRD1;GDF5;GTF2I;FGFR1
Bowel diverticulosis (HP:0005222)	10/19	2.61016e-14	4.80337e-13	RET;COL1A1;MSH2;COL5A1;LIMK1;PTEN;GTF2IRD1;MLH1;PKD1;GTF2I
Deeply set eye (HP:0000490)	16/81	3.09692e-14	5.62608e-13	SMAD4;CREBBP;JAG1;DYRK1A;UBE3A;GATA4;PIK3R1;KCNAB2;LEMD3;RAI1;COL3A1;ZEB2;TCF4;SHANK3;FBN1;FGF10
Inguinal hernia (HP:0000023)	16/82	3.79858e-14	6.81341e-13	SMAD3;NOTCH1;ELOVL4;SATB2;GATA6;PIK3R1;TBX3;GLI3;COL1A1;COL3A1;NIPBL;COL2A1;COL1A2;COL5A1;ROR2;FGFR1
Thick lower lip vermilion (HP:0000179)	17/97	3.89591e-14	6.81543e-13	RET;TFAP2B;SMARCB1;ANKRD11;LIMK1;PTPN11;BRAF;KIF11;ARID1B;RPS26;RPS17;CAMTA1;TCF4;GTF2IRD1;RPS24;GTF2I;FBN1
Mandibular prognathia (HP:0000303)	17/97	3.89591e-14	6.81543e-13	SMAD4;TGFB1;CAV1;FOXG1;PTCH1;PTEN;PAX3;EHMT1;PTPN11;UBE3A;HNF1B;KIF11;RAI1;PRKAR1A;NSD1;GNAS;FGFR1
Heterogeneous (HP:0001425)	20/149	4.2312e-14	7.31173e-13	DSP;FOXC1;CREBBP;EDN3;MSX2;EYA1;PTCH1;PTPN11;MITF;SOX10;PKD1;APC;WT1;MPZ;SIX3;KCNQ2;PMP22;TP53;FGFR1;ENG
Skin pits (HP:0100276)	11/27	4.66692e-14	7.9675e-13	KMT2D;JAG1;SALL1;EYA1;PTCH1;GATA6;ATP2A2;GATA4;IRF6;NKX2-5;PAX1
Ovarian neoplasm (HP:0100615)	13/46	5.55956e-14	9.37846e-13	PTCH1;PTEN;GATA4;SDHC;SDHD;MLH1;MSH6;STK11;MSH2;PRKAR1A;WT1;BUB3;BMPR1A
Polycystic ovaries (HP:0000147)	15/71	6.95742e-14	1.15984e-12	DMRT1;DMRT2;CAV1;PTCH1;LIMK1;PTEN;SDHC;HNF1A;SDHD;GNAS;GTF2IRD1;PPARG;SOX9;MSX1;GTF2I
Hypoplasia of the maxilla (HP:0000327)	13/47	7.58752e-14	1.25018e-12	SMAD4;CREBBP;PTCH1;PTEN;PAX3;TWIST1;UBE3A;RUNX2;GLI2;PRKAR1A;PITX2;FBN1;FGFR1
Delayed eruption of teeth (HP:0000684)	16/86	8.35701e-14	1.35857e-12	TGFB1;SMARCB1;PTCH1;CHD7;PIK3R1;GDF5;RUNX2;FGF3;ZEB2;NIPBL;PRKAR1A;TRPS1;GNAS;MSX1;ROR2;FGF10
Polycystic kidney dysplasia (HP:0000113)	14/59	8.53301e-14	1.35857e-12	EYA1;LIMK1;TSC2;TSC1;COMT;PKD2;PKD1;CDC73;HIRA;NSD1;GTF2IRD1;VHL;SHANK3;GTF2I
Incomplete penetrance (HP:0003829)	14/59	8.53301e-14	1.35857e-12	PRRT2;BMPR2;JAG1;EYA1;CAV1;SLC2A1;ATP1A2;GLI2;SHH;OPA1;SIX3;NF2;PITX1;MNX1
Carious teeth (HP:0000670)	18/119	9.82937e-14	1.54758e-12	TGFB1;CAV1;PTCH1;LIMK1;PTEN;COMT;PAX1;HIRA;COL3A1;APC;TERT;TRPS1;GNAS;EP300;GTF2IRD1;GTF2I;ATR;FGF10
Pulmonic stenosis (HP:0001642)	12/38	1.17685e-13	1.83253e-12	ZEB2;SMAD3;NOTCH1;KANSL1;NRXN1;CHD7;NF1;GATA6;GATA4;PTPN11;BRAF;FBN1
Blepharophimosis (HP:0000581)	17/104	1.29452e-13	1.99385e-12	SMAD4;FOXG1;LIMK1;PAX3;FOXL2;RBPJ;ARID1B;MYCN;SALL1;KANSL1;SALL4;ALX4;GTF2IRD1;SOX9;GTF2I;FBN1;ATR
Everted lower lip vermilion (HP:0000232)	15/74	1.33492e-13	2.03396e-12	TFAP2B;FOXC1;FOXG1;LIMK1;EHMT1;PAX6;ARID1B;IGF1R;MYCN;KANSL1;WT1;GTF2IRD1;MSX1;PITX2;GTF2I
Skin tags (HP:0010609)	12/39	1.67833e-13	2.50336e-12	SF3B4;EFTUD2;KMT2D;SALL1;EYA1;TCOF1;ANKRD11;PTCH1;CHD7;PTEN;FGF3;FGFR1
Melanocytic nevus (HP:0000995)	12/39	1.67833e-13	2.50336e-12	STK11;COL3A1;PRKAR1A;CHRNA7;PTCH1;PTEN;PTPN11;BRAF;SDHC;SDHD;LEMD3;FGF3
Short neck (HP:0000470)	21/182	2.03801e-13	3.00819e-12	RB1;YWHAE;SMAD4;ANKRD11;PTCH1;GATA4;PTPN11;BRAF;HNF1B;COMT;HIRA;SPRED1;NIPBL;COL2A1;NF1;GNAS;TCF4;ROR2;SOX9;PAFAH1B1;FGFR1
Neoplasm of the adrenal gland (HP:0100631)	9/16	2.38547e-13	3.48476e-12	CDKN1C;APC;PRKAR1A;NSD1;PTEN;SDHC;SDHD;TP53;MEN1
Freckling (HP:0001480)	11/31	2.88041e-13	4.16484e-12	MSH6;SPRED1;CDKN2B;MSH2;TERT;CDKN2A;PRKAR1A;NF1;PTPN11;BRAF;MLH1
Narrow mouth (HP:0000160)	16/93	3.0091e-13	4.30696e-12	YWHAE;CREBBP;SMAD4;SATB2;ANKRD11;PTCH1;CHD7;PTEN;PAX3;KCNAB2;COL2A1;TCOF1;CAMTA1;OTX2;PAFAH1B1;FBN1
Coarse facial features (HP:0000280)	18/129	4.12429e-13	5.84412e-12	CDKN1C;SMARCB1;PTCH1;LIMK1;EHMT1;BRAF;ARID1B;COL2A1;PAX8;PRKAR1A;NSD1;NKX2-1;GNAS;TCF4;GTF2IRD1;LHX4;NKX2-5;GTF2I
Hallux valgus (HP:0001822)	11/32	4.33369e-13	6.08004e-12	SF3B4;COL1A1;COL5A1;LIMK1;TCF12;DYRK1A;PTEN;TWIST1;GTF2IRD1;GDF5;GTF2I
Tracheoesophageal fistula (HP:0002575)	14/66	4.54082e-13	6.24693e-12	RET;NCF1;FOXF1;LIMK1;CHD7;GLI3;SOX2;MYCN;TERT;TCOF1;OTX2;GTF2IRD1;FGFR1;GTF2I
Triangular face (HP:0000325)	14/66	4.54082e-13	6.24693e-12	JAG1;ANKRD11;PTPN11;BRAF;PIK3R1;LEMD3;ARID1B;COL1A1;RAI1;SPRED1;MYCN;COL1A2;TRPS1;BUB3
Angiofibromas (HP:0010615)	9/17	5.00572e-13	6.75534e-12	MSH6;MSH2;PTEN;TSC2;TSC1;SDHC;SDHD;MLH1;MEN1
Adenoma sebaceum (HP:0009720)	9/17	5.00572e-13	6.75534e-12	MSH6;MSH2;PTEN;TSC2;TSC1;SDHC;SDHD;MLH1;MEN1
Hydrocephalus (HP:0000238)	21/191	5.30595e-13	7.09295e-12	SF3B4;KMT2D;SMARCB1;NOTCH1;PTCH1;PTEN;TSC2;TSC1;BRAF;RBPJ;GLI3;GLI2;SOX2;ZIC2;PRKAR1A;NF1;VHL;SOX9;TP53;FGFR1;FBN1
Recurrent fractures (HP:0002757)	17/115	7.13716e-13	9.45173e-12	FZD4;CAV1;CHD7;PTEN;LEMD3;SOX10;RUNX2;EXT1;COL1A1;FGF8;COL2A1;COL1A2;TERT;PRKAR1A;GNAS;SOX9;FGFR1
Spina bifida occulta (HP:0003298)	12/44	8.49129e-13	1.11279e-11	CREBBP;SMARCB1;TNXB;SALL4;PTCH1;LIMK1;GTF2IRD1;PTPN11;BRAF;IRF6;ARID1B;GTF2I
Broad toe (HP:0001837)	10/25	8.55995e-13	1.11279e-11	SF3B4;CREBBP;NOG;TWIST1;EP300;ROR2;GDF5;GLI3;FGF10;FGFR1
Thick eyebrow (HP:0000574)	13/56	9.08416e-13	1.17021e-11	RET;TFAP2B;SMAD4;CREBBP;SMARCB1;ANKRD11;PAX3;LEMD3;ARID1B;EXT1;NIPBL;TRPS1;SHANK3
Neoplasm of striated muscle (HP:0009728)	9/18	9.88623e-13	1.26205e-11	MSH6;MSH2;PTCH1;NF1;TSC2;PAX3;TSC1;MLH1;FOXO1
Forearm undergrowth (HP:0009821)	11/36	1.91785e-12	2.42642e-11	SF3B4;NIPBL;COL2A1;JAG1;SALL4;CHD7;TBX5;GDF5;TBX3;ATR;FGF10
Hypermetropia (HP:0000540)	14/73	1.98256e-12	2.48609e-11	SMAD4;LIMK1;NOG;MITF;FOXL2;KCNAB2;CTCF;FGF3;RAI1;KANSL1;NSD1;GTF2IRD1;FBN1;GTF2I
Upslanted palpebral fissure (HP:0000582)	16/108	3.31713e-12	4.12313e-11	SETD5;JAG1;ANKRD11;EHMT1;KIF11;COMT;ARID1B;EFTUD2;RAI1;HIRA;MYCN;KANSL1;ZIC2;ALX4;TCF4;ROR2
Synophrys (HP:0000664)	12/49	3.4849e-12	4.29401e-11	SETD5;RAI1;NIPBL;ZIC2;EDN3;EHMT1;PAX3;MITF;LEMD3;SOX10;FGF3;FGFR1
Abnormality of the upper arm (HP:0001454)	11/38	3.74466e-12	4.5352e-11	EXT1;TGFB1;SALL4;NOG;LMX1B;TBX5;PITX1;GDF5;TBX3;RUNX2;FGFR1
Uterine neoplasm (HP:0010784)	11/38	3.74466e-12	4.5352e-11	MSH6;STK11;MSH2;APC;PTEN;EP300;SDHC;SDHD;MLH1;TP53;BMPR1A
Broad long bones (HP:0005622)	11/39	5.14984e-12	6.18417e-11	COL1A1;CREBBP;COL2A1;SALL1;COL1A2;NOG;EP300;ROR2;GLI3;FBN1;FGFR1
Broad hallux (HP:0010055)	9/21	5.75525e-12	6.8531e-11	SF3B4;CREBBP;NOG;EP300;TWIST1;GDF5;GLI3;FGFR1;FGF10
Thin upper lip vermilion (HP:0000219)	12/51	5.84514e-12	6.90214e-11	RNF135;SETD5;SMAD4;NIPBL;TRPS1;NOG;KIF11;ROR2;PITX2;ARID1B;IGF1R;FBN1
Optic atrophy (HP:0000648)	27/374	6.21743e-12	7.22139e-11	ANKRD11;CHD7;PTEN;CRX;TWIST1;KIF11;COMT;SOX2;HIRA;SIX6;NIPBL;OPA1;SALL4;NLRP3;OTX2;TGFB1;TSC2;TSC1;PAX6;BRAF;KCNAB2;PAX2;BMP4;PRKAR1A;GNAS;FSCN2;FGFR1
Depressed nasal ridge (HP:0000457)	14/79	6.17777e-12	7.22139e-11	TFAP2B;SMARCB1;PAX3;PTPN11;KCNAB2;ARID1B;RPS26;RPS17;COL2A1;PRKAR1A;NSD1;ALX4;BUB3;RPS24
Atresia of the external auditory canal (HP:0000413)	11/40	7.01343e-12	8.01455e-11	SF3B4;EFTUD2;BMP4;NIPBL;SIX6;EYA1;TCOF1;PTEN;TWIST1;GLI3;PAX1
Pointed chin (HP:0000307)	11/40	7.01343e-12	8.01455e-11	ZEB2;ANKRD11;NSD1;LIMK1;CAMTA1;GTF2IRD1;KIF11;KCNAB2;SHANK3;FGF3;GTF2I
Micropenis (HP:0000054)	15/96	7.21848e-12	8.18287e-11	CDKN1C;KMT2D;CHD7;EHMT1;GATA4;PTPN11;TBX3;GLI3;GLI2;BMP4;SOX2;OTX2;TCF4;ROR2;FGFR1
Aganglionic megacolon (HP:0002251)	15/97	8.43004e-12	9.48045e-11	RET;SF3B4;CREBBP;EDN3;FOXF1;PAX3;MITF;COMT;SOX10;GLI3;PHOX2B;HIRA;ZEB2;GDNF;SALL4
Intellectual disability, mild (HP:0001256)	13/66	8.64833e-12	9.64936e-11	TFAP2B;JAG1;EYA1;PTEN;ATP2A2;PTPN11;KIF11;GLI3;SHH;NF1;CAMTA1;EP300;FBN1
Recurrent urinary tract infections (HP:0000010)	14/81	8.82376e-12	9.76818e-11	FOXC2;TNXB;LIMK1;MLH1;MSH6;EXT1;COL1A1;MSH2;COL5A1;TRPS1;GTF2IRD1;MNX1;BMPR1A;GTF2I
2-3 toe syndactyly (HP:0004691)	9/22	9.61788e-12	1.03297e-10	SMAD4;NIPBL;MYCN;SALL1;NOG;RBPJ;GDF5;SHANK3;FGFR1
Abnormality of the salivary glands (HP:0010286)	8/15	9.62261e-12	1.03297e-10	MSH6;TCOF1;MSH2;ATP2A2;IRF6;MLH1;SOX10;FGF10
Hypercortisolism (HP:0001578)	8/15	9.62261e-12	1.03297e-10	RET;CDKN2B;CDKN2C;CDKN1B;TNXB;PRKAR1A;GNAS;MEN1
Neoplasm of the peripheral nervous system (HP:0100007)	8/15	9.62261e-12	1.03297e-10	RET;SPRED1;PRKAR1A;NF1;SDHC;VHL;NF2;SDHD
Joint laxity (HP:0001388)	13/67	1.05939e-11	1.12869e-10	RET;CREBBP;SMAD3;TNXB;PIK3R1;PAX2;COL1A1;COL3A1;COL1A2;COL5A1;NSD1;COL6A1;OTX2
Embryonal neoplasm (HP:0002898)	10/31	1.07648e-11	1.1299e-10	CDKN1C;RB1;STK11;APC;WT1;NSD1;BUB3;TP53;MNX1;CDC73
Melanoma (HP:0002861)	10/31	1.07648e-11	1.1299e-10	CDKN2B;TERT;CDKN2A;PTEN;MITF;PTPN11;BRAF;SDHC;SDHD;TP53
Renal hypoplasia (HP:0000089)	10/32	1.54609e-11	1.61089e-10	BMP4;NIPBL;JAG1;SALL1;SALL4;CHD7;PTEN;HNF1B;GLI3;PAX2
Preaxial foot polydactyly (HP:0001841)	9/23	1.56033e-11	1.61386e-10	SHH;SALL1;SALL4;SATB2;GATA4;ROR2;GLI3;FGF10;FGFR1
Wide mouth (HP:0000154)	14/86	2.05997e-11	2.1152e-10	SF3B4;SMARCB1;NRXN1;ANKRD11;LIMK1;UBE3A;ARID1B;RAI1;SALL1;TCOF1;TCF4;GTF2IRD1;ROR2;GTF2I
Cerebral cortical atrophy (HP:0002120)	18/163	2.35183e-11	2.39752e-10	YWHAE;KMT2D;LIMK1;DYRK1A;EHMT1;UBE3A;HNF1B;BRAF;KCNAB2;RUNX2;HIC1;BMP4;NIPBL;TERT;GTF2IRD1;SHANK3;PAFAH1B1;GTF2I
Hyperhidrosis (HP:0000975)	14/88	2.84561e-11	2.88016e-10	RET;EDN3;CAV1;SDHC;KRT5;SDHD;PHOX2B;FOXP1;TERT;GDNF;COL6A1;NLRP3;DSG1;VHL
Preauricular skin tag (HP:0000384)	10/34	3.06403e-11	3.05755e-10	SF3B4;EFTUD2;KMT2D;SALL1;EYA1;TCOF1;ANKRD11;CHD7;FGF3;FGFR1
Neoplasm of the colon (HP:0100273)	10/34	3.06403e-11	3.05755e-10	MSH6;SMAD4;STK11;MSH2;APC;SDHC;BUB3;MLH1;TP53;BMPR1A
Abnormality of the parietal bone (HP:0002696)	7/11	3.66015e-11	3.62687e-10	CREBBP;MSX2;PTCH1;TWIST1;ALX4;PTPN11;RUNX2
Radioulnar synostosis (HP:0002974)	11/46	3.74989e-11	3.69e-10	SF3B4;NIPBL;SALL4;LIMK1;TWIST1;GTF2IRD1;PTPN11;BRAF;TBX5;FGF10;GTF2I
Iris coloboma (HP:0000612)	15/110	5.42096e-11	5.29759e-10	RB1;PTCH1;CHD7;TSC2;PAX6;TSC1;FGF3;BMP4;SOX2;SIX6;SHH;ZEB2;SALL1;TCOF1;SALL4
Retinal detachment (HP:0000541)	12/61	5.64556e-11	5.47929e-10	COL1A1;RAI1;COL2A1;COL5A1;FZD4;CHD7;PTEN;PAX6;VHL;KIF11;PAX2;FBN1
Abnormality of the middle phalanges of the hand (HP:0009833)	10/36	5.79103e-11	5.58224e-10	BMP4;TFAP2B;COL2A1;TRPS1;NOG;ROR2;GDF5;RUNX2;FGF10;FGFR1
Hypopigmented skin patches (HP:0001053)	14/93	6.15462e-11	5.89263e-10	EDN3;CAV1;PTEN;TSC2;PAX3;ADAR;TSC1;MITF;SDHC;KRT5;SDHD;SOX10;TERT;TCF4
Abnormality of the humerus (HP:0003063)	10/37	7.83605e-11	7.40245e-10	EXT1;TGFB1;SALL4;NOG;TBX5;PITX1;GDF5;TBX3;RUNX2;FGFR1
Non-midline cleft lip (HP:0100335)	10/37	7.83605e-11	7.40245e-10	SF3B4;RET;KMT2D;SMAD4;SUMO1;PTCH1;IRF6;LEMD3;GLI2;FGFR1
Short philtrum (HP:0000322)	12/64	1.02436e-10	9.61267e-10	RAI1;TFAP2B;SMAD4;SHH;SMARCB1;NOG;TCF4;ROR2;PITX2;ARID1B;RUNX2;GLI2
Proteinuria (HP:0000093)	15/115	1.03641e-10	9.66175e-10	RET;FOXC2;LIMK1;HNF1B;GATA3;SDHD;PAX2;CD2AP;NIPBL;WT1;MYH9;GTF2IRD1;LMX1B;VHL;GTF2I
Abnormality of the fingernails (HP:0001231)	16/135	1.06278e-10	9.82964e-10	CHD7;LIMK1;BRAF;KRT5;GDF5;TBX3;GLI3;BMP4;TERT;NSD1;GTF2IRD1;ROR2;LMX1B;MSX1;PITX1;GTF2I
Periauricular skin pits (HP:0100277)	8/19	1.07523e-10	9.82964e-10	KMT2D;JAG1;SALL1;EYA1;GATA6;GATA4;NKX2-5;PAX1
Preauricular pit (HP:0004467)	8/19	1.07523e-10	9.82964e-10	KMT2D;SALL1;JAG1;EYA1;GATA6;GATA4;NKX2-5;PAX1
Mitral valve prolapse (HP:0001634)	9/28	1.23841e-10	1.11065e-09	COL1A1;SMAD4;COL3A1;SMAD3;COL2A1;TNXB;COL1A2;COL5A1;FBN1
Malignant gastrointestinal tract tumors (HP:0006749)	9/28	1.23841e-10	1.11065e-09	MSH6;SMAD4;STK11;MSH2;APC;EP300;MLH1;TP53;BMPR1A
Gastrointestinal carcinoma (HP:0002672)	9/28	1.23841e-10	1.11065e-09	MSH6;SMAD4;STK11;MSH2;APC;EP300;MLH1;TP53;BMPR1A
Hyperextensible skin (HP:0000974)	10/39	1.39443e-10	1.22727e-09	COL1A1;COL3A1;TNXB;COL1A2;COL5A1;PTPN11;BRAF;PAX2;FGF10;FBN1
Aneurysm (HP:0002617)	10/39	1.39443e-10	1.22727e-09	EXT1;COL3A1;SMAD3;TSC2;TSC1;PTPN11;BRAF;PKD1;ENG;FBN1
Neoplasm of the liver (HP:0002896)	10/39	1.39443e-10	1.22727e-09	CDKN1C;MSH6;JAG1;MSH2;APC;WT1;NSD1;HNF1A;MLH1;TP53
Cheekbone underdevelopment (HP:0010669)	12/66	1.49678e-10	1.30922e-09	SF3B4;HIRA;COL2A1;TCOF1;CHD7;LIMK1;NF1;GTF2IRD1;BRAF;PIK3R1;COMT;GTF2I
Polyhydramnios (HP:0001561)	14/100	1.67623e-10	1.45719e-09	YWHAE;RET;CREBBP;FOXF1;CHD7;BRAF;HIC1;PHOX2B;MYCN;COL2A1;OTX2;BUB3;SOX9;PAFAH1B1
Vertebral fusion (HP:0002948)	9/29	1.77325e-10	1.53213e-09	SOX2;SMAD4;KANSL1;ANKRD11;SALL4;PTCH1;NOG;ROR2;GDF5
Hamartoma of the eye (HP:0010568)	7/13	1.85695e-10	1.58512e-09	PTEN;NF1;TSC2;TSC1;SDHC;NF2;SDHD
Hypoplasia of the iris (HP:0007676)	7/13	1.85695e-10	1.58512e-09	FOXC1;PAX3;MITF;PIK3R1;PITX2;SOX10;FBN1
Multicystic kidney dysplasia (HP:0000003)	14/101	1.92119e-10	1.63014e-09	EYA1;TSC2;TSC1;HNF1B;GATA3;COMT;PAX2;GLI3;HIRA;NIPBL;SALL1;ROR2;BUB3;VHL
Colon cancer (HP:0003003)	6/8	2.26582e-10	1.88862e-09	SMAD4;MSH2;APC;MLH1;TP53;BMPR1A
Ependymoma (HP:0002888)	6/8	2.26582e-10	1.88862e-09	MSH6;MSH2;TSC2;TSC1;NF2;MLH1
Pheochromocytoma (HP:0002666)	6/8	2.26582e-10	1.88862e-09	RET;PRKAR1A;NF1;SDHC;VHL;SDHD
Underdeveloped nasal alae (HP:0000430)	10/41	2.39755e-10	1.98674e-09	BMP4;SIX6;EDN3;ANKRD11;TRPS1;NOG;PAX3;MITF;PIK3R1;SOX10
Short distal phalanx of finger (HP:0009882)	12/69	2.57955e-10	2.12513e-09	NOTCH1;COL2A1;JAG1;SMARCB1;TRPS1;PTCH1;NOG;ROR2;RBPJ;GDF5;ARID1B;TBX3
Neoplasm of the small intestine (HP:0100833)	8/21	2.82355e-10	2.3127e-09	MSH6;STK11;SMAD4;MSH2;APC;SDHC;MLH1;BMPR1A
Multiple lipomas (HP:0001012)	10/43	3.9979e-10	3.25576e-09	CDKN2B;SPRED1;CDKN2C;CDKN1B;APC;PTEN;SDHC;SDHD;LEMD3;MEN1
Weight loss (HP:0001824)	14/108	4.78449e-10	3.8303e-09	RET;EDN3;FOXG1;GATA4;PIK3R1;MLH1;FOXP1;MSH6;MSH2;GDNF;WT1;PRKAR1A;SNCA;BMPR1A
Broad phalanges of the hand (HP:0009768)	9/32	4.78249e-10	3.8303e-09	CREBBP;COL2A1;SALL1;NOG;EP300;ROR2;GLI3;FBN1;FGFR1
Abnormality of the gastric mucosa (HP:0004295)	9/32	4.78249e-10	3.8303e-09	DSP;CDKN2B;CDKN1B;CDKN2C;LIMK1;GTF2IRD1;FOXP1;MEN1;GTF2I
Split hand (HP:0001171)	10/44	5.10872e-10	4.06689e-09	NIPBL;NOTCH1;SHFM1;CHD7;PMP22;ROR2;IRF6;RBPJ;TBX3;FGFR1
Talipes equinovarus (HP:0001762)	15/129	5.40368e-10	4.2665e-09	RET;SF3B4;GCH1;SATB2;FOXG1;EHMT1;GDF5;PAX2;COL3A1;COL2A1;COL6A1;LMX1B;IRF6;SOX9;PITX1
Dolichocephaly (HP:0000268)	14/109	5.41969e-10	4.2665e-09	JAG1;GATA6;PTEN;TWIST1;GATA4;BRAF;SDHC;SDHD;GLI3;NSD1;ALX4;NKX2-5;SHANK3;FBN1
Hypoplastic toenails (HP:0001800)	9/33	6.49379e-10	5.08381e-09	NSD1;LIMK1;GTF2IRD1;MSX1;LMX1B;SHANK3;TBX3;GTF2I;FGFR1
Neuroendocrine neoplasm (HP:0100634)	6/9	6.7156e-10	5.22857e-09	RET;PRKAR1A;NF1;SDHC;VHL;SDHD
Abnormality of the phalanges of the 5th finger (HP:0004213)	7/15	6.7941e-10	5.2322e-09	TFAP2B;COL2A1;MYCN;NOG;ROR2;GDF5;RUNX2
Anal stenosis (HP:0002025)	7/15	6.7941e-10	5.2322e-09	KMT2D;SALL1;SALL4;CHD7;PITX2;TBX3;MNX1
Genu valgum (HP:0002857)	12/75	7.08138e-10	5.42396e-09	EXT1;TGFB1;COL2A1;TRPS1;NSD1;LIMK1;NF1;GTF2IRD1;BRAF;RUNX2;GTF2I;FBN1
Absent toe (HP:0010760)	9/34	8.72125e-10	6.60856e-09	SF3B4;SALL1;NOTCH1;SALL4;NOG;ROR2;RBPJ;GDF5;FGFR1
Broad finger (HP:0001500)	9/34	8.72125e-10	6.60856e-09	CREBBP;COL2A1;SALL1;NOG;EP300;ROR2;GLI3;FBN1;FGFR1
Anonychia (HP:0001798)	11/61	9.71175e-10	7.31997e-09	DSP;COL2A1;SMARCB1;NOTCH1;TERT;NOG;MSX1;LMX1B;ROR2;RBPJ;ARID1B
Abnormality of the antihelix (HP:0009738)	8/24	9.83063e-10	7.33158e-09	EFTUD2;SALL1;EYA1;FOXG1;CHD7;GLI2;FGF10;PAX1
Abnormality of the anterior chamber (HP:0000593)	8/24	9.83063e-10	7.33158e-09	FOXE3;FOXC1;JAG1;MITF;PIK3R1;PITX2;PITX3;FBN1
Synostosis involving bones of the hand (HP:0004278)	9/35	1.15935e-09	8.55626e-09	TFAP2B;COL2A1;SALL4;NOG;PAX3;FBLN1;ROR2;GDF5;PITX1
Abnormality of the pupil (HP:0000615)	9/35	1.15935e-09	8.55626e-09	RB1;COL3A1;SIX6;FOXC1;MPZ;PTEN;PIK3R1;PITX2;FBN1
Heterochromia iridis (HP:0001100)	7/16	1.19306e-09	8.75939e-09	EDN3;PTEN;PAX3;MITF;LMX1B;SOX10;FGF3
Microcornea (HP:0000482)	13/97	1.32598e-09	9.6851e-09	KMT2D;FOXC1;JAG1;PAX6;FOXL2;FGF3;BMP4;RAI1;NIPBL;SALL4;OTX2;LMX1B;PITX2
Broad thumb (HP:0011304)	8/25	1.42778e-09	1.03223e-08	CREBBP;COL2A1;SALL1;NOG;EP300;ROR2;GLI3;FGFR1
Hypoplasia of the radius (HP:0002984)	8/25	1.42778e-09	1.03223e-08	SF3B4;NIPBL;SALL4;TBX5;GDF5;TBX3;ATR;FGF10
Dry skin (HP:0000958)	13/98	1.50935e-09	1.08566e-08	CDKN2B;ELOVL4;CDKN2A;CAV1;CHD7;BRAF;KIF11;SOX2;KANSL1;PAX8;TERT;OTX2;FGFR1
Aplasia/Hypoplasia of metatarsal bones (HP:0001964)	9/36	1.5265e-09	1.08696e-08	COL2A1;SALL1;PRKAR1A;TRPS1;GNAS;TWIST1;RBPJ;GDF5;FGFR1
Broad phalanx (HP:0006009)	9/36	1.5265e-09	1.08696e-08	CREBBP;COL2A1;SALL1;NOG;EP300;ROR2;GLI3;FBN1;FGFR1
Abnormality of the nasal septum (HP:0000419)	6/10	1.65869e-09	1.16933e-08	TGIF1;CREBBP;PTCH1;NOG;SIX3;NF1
Neoplasm of the adrenal cortex (HP:0100641)	6/10	1.65869e-09	1.16933e-08	CDKN1C;APC;NSD1;PTEN;TP53;MEN1
Lymphedema (HP:0001004)	9/37	1.99197e-09	1.39734e-08	FOXC2;SOX18;PTEN;TSC2;TSC1;PTPN11;BRAF;KIF11;SHANK3
Narrow palate (HP:0000189)	8/26	2.03682e-09	1.42176e-08	CREBBP;KANSL1;TRPS1;NSD1;TWIST1;EP300;RUNX2;FBN1
Camptodactyly of finger (HP:0100490)	14/121	2.19428e-09	1.52416e-08	NOG;PAX3;KCNAB2;ARID1B;GDF5;RUNX2;TBX3;SHH;NSD1;TRPS1;COL6A1;NLRP3;ROR2;FBN1
Nephrolithiasis (HP:0000787)	11/66	2.34137e-09	1.6184e-08	SLC9A3R1;SMAD4;LIMK1;HNF1B;GTF2IRD1;PIK3R1;PAX2;CDC73;GTF2I;ENG;FBN1
Teleangiectasia of the skin (HP:0100585)	10/51	2.40794e-09	1.65634e-08	SMAD4;COL3A1;TERT;SOX18;CAV1;RASA1;PTEN;KCNAB2;VHL;ENG
Gynecomastia (HP:0000771)	10/52	2.94381e-09	2.01516e-08	STK11;FGF8;PRKAR1A;PTCH1;CHD7;PTEN;SDHC;SDHD;SOX10;FGFR1
Hyperparathyroidism (HP:0000843)	7/18	3.23814e-09	2.20599e-08	RET;CDKN2B;CDKN2C;CDKN1B;GNAS;CDC73;MEN1
Renal agenesis (HP:0000104)	9/39	3.30902e-09	2.22222e-08	SF3B4;RET;EYA1;SALL4;CHD7;HNF1B;PTPN11;PAX2;FGF10
Accelerated skeletal maturation (HP:0005616)	9/39	3.30902e-09	2.22222e-08	CDKN1C;PRKAR1A;CAV1;TRPS1;NSD1;PTCH1;SHANK3;ARID1B;GLI3
Anal atresia (HP:0002023)	9/39	3.30902e-09	2.22222e-08	KMT2D;SALL1;SALL4;CHD7;PTEN;PITX2;TBX3;MNX1;GLI3
Patellar dislocation (HP:0002999)	8/28	3.95249e-09	2.62943e-08	HIRA;CREBBP;LIMK1;GTF2IRD1;LMX1B;COMT;GDF5;GTF2I
Growth hormone deficiency (HP:0000824)	8/28	3.95249e-09	2.62943e-08	CDKN1C;STAT5B;SHH;CHD7;LHX4;PITX2;GLI3;GLI2
Triphalangeal thumb (HP:0001199)	9/40	4.21641e-09	2.79189e-08	SF3B4;SHH;SALL1;MSX2;SALL4;CHD7;TBX5;GLI3;FGF10
Short palm (HP:0004279)	10/54	4.34188e-09	2.8616e-08	RAI1;KMT2D;COL3A1;NIPBL;COL2A1;PRKAR1A;TRPS1;ROR2;FGFR1;FBN1
Autosomal recessive inheritance (HP:0000007)	56/1722	4.89206e-09	3.20928e-08	RET;FOXE3;NCF1;SLC2A1;PTEN;ADAR;COMT;FGF3;IGF1R;EFTUD2;SIX6;SPR;SOX18;MPZ;PITX2;DSP;ELOVL4;EDN3;PAX3;PAX6;KRT5;PAX2;PAX1;MSH6;COL2A1;MSH2;PRKAR1A;COL6A1;KCNQ2;DSG1;ROR2;TP53;TNXB;FECH;NRXN1;GATA6;CRX;PIK3R1;FOXO1;RELN;VHL;NKX2-5;GCH1;FOXF1;CAV1;BRAF;IGF1;MLH1;GDF5;COL1A1;EXT1;COL1A2;WT1;PMP22;LHX4;ATR
Exostoses (HP:0100777)	7/19	5.06434e-09	3.30699e-08	EXT1;COL2A1;TRPS1;PTEN;ALX4;PTPN11;LMX1B
Arthralgia (HP:0002829)	13/108	5.08989e-09	3.30843e-08	TNXB;CAV1;LIMK1;SLC40A1;LEMD3;COL2A1;APC;PRKAR1A;TRPS1;NLRP3;FAS;GTF2IRD1;GTF2I
Aplasia/Hypoplasia of the abdominal wall musculature (HP:0010318)	10/55	5.24008e-09	3.37509e-08	COL3A1;TNXB;PAX8;NKX2-1;NF1;PTPN11;BRAF;LHX4;NKX2-5;FBN1
Congenital diaphragmatic hernia (HP:0000776)	10/55	5.24008e-09	3.37509e-08	COL1A1;KMT2D;NIPBL;SMARCB1;COL5A1;WT1;GATA6;GATA4;ARID1B;GLI3
Thin skin (HP:0000963)	10/56	6.2991e-09	4.02064e-08	COL1A1;COL3A1;TNXB;COL1A2;COL5A1;SOX18;PRKAR1A;SATB2;GNAS;PIK3R1
Ascites (HP:0001541)	10/56	6.2991e-09	4.02064e-08	MSH6;NOTCH1;MSH2;WT1;TSC2;TSC1;BUB3;RBPJ;MLH1;BMPR1A
Prominent occiput (HP:0000269)	9/42	6.70506e-09	4.24155e-08	CDKN1C;TFAP2B;MYCN;NSD1;TSC2;TWIST1;ALX4;TSC1;GLI3
Stereotypic behavior (HP:0000733)	9/42	6.70506e-09	4.24155e-08	RAI1;CREBBP;PRRT2;FOXG1;EHMT1;BRAF;KCNAB2;SHANK3;FOXP1
Medulloblastoma (HP:0002885)	6/12	7.12361e-09	4.48629e-08	MSH6;SMARCB1;MSH2;APC;PTCH1;MLH1
Carpal synostosis (HP:0009702)	8/30	7.25992e-09	4.51198e-08	COL2A1;SALL4;NOG;PAX3;FBLN1;ROR2;GDF5;PITX1
Arnold-Chiari malformation (HP:0002308)	8/30	7.25992e-09	4.51198e-08	SALL1;LIMK1;GTF2IRD1;LEMD3;PAX2;GTF2I;FBN1;FGFR1
Adrenal overactivity (HP:0002717)	8/30	7.25992e-09	4.51198e-08	RET;CDKN2B;CDKN1B;TNXB;CDKN2C;PRKAR1A;GNAS;MEN1
Renal dysplasia (HP:0000110)	7/20	7.69599e-09	4.76211e-08	RET;SALL1;JAG1;EYA1;GATA3;GLI3;PAX2
Aplasia/Hypoplasia of the middle phalanges of the hand (HP:0009843)	8/31	9.66404e-09	5.87723e-08	BMP4;COL2A1;NOG;ROR2;GDF5;RUNX2;FGF10;FGFR1
Bulbous nose (HP:0000414)	8/31	9.66404e-09	5.87723e-08	COL2A1;KANSL1;SATB2;CAMTA1;BRAF;SHANK3;ARID1B;FBN1
Abnormality of the line of Schwalbe (HP:0008048)	8/31	9.66404e-09	5.87723e-08	FOXC1;JAG1;LIMK1;PTEN;GTF2IRD1;PIK3R1;PITX2;GTF2I
Hyperpituitarism (HP:0010514)	8/31	9.66404e-09	5.87723e-08	CDKN1B;PAX8;PRKAR1A;CAV1;NKX2-1;GNAS;FOXL2;MEN1
Underdeveloped supraorbital ridges (HP:0009891)	9/44	1.03961e-08	6.2954e-08	JAG1;MSX2;TCF12;GATA6;TWIST1;GATA4;BRAF;KIF11;NKX2-5
Primary amenorrhea (HP:0000786)	10/59	1.07012e-08	6.4526e-08	RET;NIPBL;FGF8;WT1;CHD7;PPARG;LHX4;SOX10;PAX2;FGFR1
Pectus carinatum (HP:0000768)	11/76	1.09955e-08	6.60195e-08	COL1A1;ZEB2;COL2A1;COL5A1;TRPS1;NF1;PTPN11;BRAF;ROR2;TBX3;FBN1
Long face (HP:0000276)	12/95	1.14817e-08	6.86482e-08	HIRA;EYA1;KANSL1;SATB2;ANKRD11;PTEN;NF1;CAMTA1;BRAF;COMT;FGF3;FBN1
Short metatarsal (HP:0010743)	8/32	1.2726e-08	7.54506e-08	COL2A1;SALL1;PRKAR1A;TRPS1;GNAS;RBPJ;GDF5;FGFR1
Renal cell carcinoma (HP:0005584)	8/32	1.2726e-08	7.54506e-08	APC;TSC2;EP300;TSC1;HNF1A;VHL;TP53;CDC73
Sacral dimple (HP:0000960)	9/45	1.28329e-08	7.57678e-08	YWHAE;KANSL1;LIMK1;GTF2IRD1;ROR2;SHANK3;HIC1;GTF2I;PAFAH1B1
Supernumerary ribs (HP:0005815)	6/13	1.30704e-08	7.62171e-08	SOX2;NIPBL;ANKRD11;PTCH1;PAX3;RUNX2
Rhabdomyosarcoma (HP:0002859)	6/13	1.30704e-08	7.62171e-08	MSH6;MSH2;NF1;PAX3;MLH1;FOXO1
Hypoplastic left heart (HP:0004383)	6/13	1.30704e-08	7.62171e-08	WT1;FOXF1;GATA4;NR2F2;TBX5;NKX2-5
Synostosis of carpal bones (HP:0005048)	7/22	1.65196e-08	9.47705e-08	COL2A1;SALL4;NOG;PAX3;ROR2;GDF5;PITX1
Bifid scrotum (HP:0000048)	7/22	1.65196e-08	9.47705e-08	BMP4;ZEB2;SALL1;CHD7;SOX9;IRF6;MNX1
Breast carcinoma (HP:0003002)	7/22	1.65196e-08	9.47705e-08	STK11;MSH2;PTEN;TWIST1;MLH1;TP53;ATR
Cavernous hemangioma (HP:0001048)	7/22	1.65196e-08	9.47705e-08	SMAD4;NOTCH1;PTEN;BRAF;SDHC;SDHD;ENG
Bruising susceptibility (HP:0000978)	11/79	1.67016e-08	9.5428e-08	COL1A1;COL3A1;TNXB;SMAD3;COL1A2;COL5A1;PRKAR1A;GNAS;MYH9;KRT5;RUNX1
Pulmonary hypertension (HP:0002092)	11/80	1.91199e-08	1.08807e-07	COL1A1;SMAD4;BMPR2;NOTCH1;COL1A2;FOXF1;CAV1;GATA6;RBPJ;ENG;FBN1
Specific learning disability (HP:0001328)	9/47	1.92439e-08	1.09074e-07	SOX2;SPRED1;SHH;MYCN;JAG1;NF1;SLC2A1;TSC2;TSC1
Prominent nasal bridge (HP:0000426)	12/100	2.07036e-08	1.1688e-07	SF3B4;RB1;HIRA;SMAD4;RELN;EDN3;KANSL1;SATB2;PAX3;LEMD3;COMT;SOX10
Asymmetric growth (HP:0100555)	8/34	2.14269e-08	1.20484e-07	CDKN1C;COL2A1;SALL1;RASA1;NSD1;PTEN;KCNAB2;MNX1
Neoplasm of the oral cavity (HP:0100649)	6/14	2.25981e-08	1.25574e-07	MSH6;MSH2;APC;PTCH1;MLH1;SOX10
Supernumerary bones of the axial skeleton (HP:0009144)	6/14	2.25981e-08	1.25574e-07	SOX2;NIPBL;ANKRD11;PTCH1;PAX3;RUNX2
Abnormality of the middle phalanx of the 5th finger (HP:0004219)	6/14	2.25981e-08	1.25574e-07	TFAP2B;MYCN;NOG;ROR2;GDF5;RUNX2
Palmoplantar keratoderma (HP:0000982)	13/122	2.27003e-08	1.2565e-07	DSP;PTCH1;TPM1;PTEN;ATP2A2;BRAF;SDHC;KRT5;SDHD;LEMD3;TERT;BAG3;DSG1
Hypoplasia of the ulna (HP:0003022)	7/23	2.34566e-08	1.29331e-07	COL2A1;JAG1;SALL4;CHD7;GDF5;TBX3;FGF10
Brachycephaly (HP:0000248)	10/64	2.42202e-08	1.33023e-07	BMP4;SETD5;RAI1;NIPBL;PRKAR1A;EHMT1;TWIST1;UBE3A;FGFR1;FBN1
Somatic mutation (HP:0001428)	10/65	2.82646e-08	1.53614e-07	RB1;KLF6;APC;WT1;NF1;GNAS;PTPN11;NF2;TP53;CDC73
Convex nasal ridge (HP:0000444)	9/49	2.82945e-08	1.53614e-07	COL1A1;COL3A1;CREBBP;COL1A2;SATB2;TWIST1;EP300;RUNX2;ATR
Hematuria (HP:0000790)	10/65	2.82646e-08	1.53614e-07	SMAD4;COL3A1;WT1;MYH9;TSC2;TSC1;LMX1B;GATA3;ENG;CD2AP
Infantile onset (HP:0003593)	18/254	3.06467e-08	1.65749e-07	JAG1;GCH1;FZD4;SLC2A1;ADAR;TSC1;PIK3R1;HNF1A;PAX2;SPR;MPZ;KCNQ2;COL6A1;PMP22;GNAS;NLRP3;SCN2A;SCN1A
Abnormality of the phalanges of the 2nd finger (HP:0009541)	5/8	3.17727e-08	1.71186e-07	MYCN;COL2A1;TWIST1;GDF5;RUNX2
Abnormality of the incisor (HP:0000676)	7/24	3.27105e-08	1.74908e-07	SHH;CREBBP;ANKRD11;PTCH1;SIX3;GLI2;FGF10
Hemivertebrae (HP:0002937)	7/24	3.27105e-08	1.74908e-07	SOX2;JAG1;PTCH1;CHD7;ROR2;GLI3;FGFR1
Chorioretinal coloboma (HP:0000567)	9/50	3.40752e-08	1.81521e-07	BMP4;KMT2D;SIX6;SALL1;SALL4;CHD7;PTEN;PAX2;FGF3
Abnormality of the shoulder girdle musculature (HP:0001435)	8/36	3.48337e-08	1.84866e-07	EYA1;SALL4;TRPS1;PAX3;PTPN11;TBX5;TBX3;PAX1
Striae distensae (HP:0001065)	6/15	3.72105e-08	1.95286e-07	COL3A1;TNXB;SMAD3;PRKAR1A;GNAS;FBN1
Abnormality of the diencephalon (HP:0010662)	6/15	3.72105e-08	1.95286e-07	SOX2;PTCH1;LIMK1;GTF2IRD1;GLI3;GTF2I
Maternal diabetes (HP:0009800)	6/15	3.72105e-08	1.95286e-07	SOX2;SHH;OTX2;PPARG;NKX2-5;FGFR1
Neoplasm of the respiratory system (HP:0100606)	8/37	4.38935e-08	2.28666e-07	MSH6;STK11;MSH2;WT1;PTEN;BRAF;MLH1;TP53
Hypotelorism (HP:0000601)	8/37	4.38935e-08	2.28666e-07	TGIF1;SHH;KANSL1;ZIC2;PTCH1;SIX3;GLI2;FGFR1
Long eyelashes (HP:0000527)	7/25	4.4876e-08	2.32928e-07	NIPBL;CREBBP;SMARCB1;EP300;ROR2;SHANK3;FBN1
Gingival overgrowth (HP:0000212)	10/70	5.88031e-08	2.97676e-07	COL3A1;TNXB;LIMK1;PTEN;GTF2IRD1;SDHC;ROR2;SDHD;FGF3;GTF2I
Intestinal malrotation (HP:0002566)	9/53	5.80456e-08	2.97676e-07	KMT2D;HIRA;NIPBL;EYA1;FOXF1;SALL4;GATA6;LEMD3;COMT
Narrow face (HP:0000275)	9/53	5.80456e-08	2.97676e-07	EYA1;CHD7;LIMK1;NOG;PAX3;GTF2IRD1;ATR;GTF2I;FBN1
Visceral angiomatosis (HP:0100761)	6/16	5.8821e-08	2.97676e-07	SMAD4;PTEN;TSC2;TSC1;VHL;ENG
Bicornuate uterus (HP:0000813)	6/16	5.8821e-08	2.97676e-07	SF3B4;RET;TNXB;HNF1B;PAX2;MNX1
Testicular neoplasm (HP:0010788)	6/16	5.8821e-08	2.97676e-07	STK11;WT1;PRKAR1A;GNAS;PTEN;GATA4
Hypoplastic heart (HP:0001961)	6/16	5.8821e-08	2.97676e-07	WT1;FOXF1;GATA4;NR2F2;NKX2-5;TBX5
Abnormality of the epiphyses of the hand (HP:0005924)	7/26	6.06588e-08	3.03723e-07	COL2A1;SALL1;PRKAR1A;TRPS1;GDF5;RUNX2;ATR
Abnormal biliary tract morphology (HP:0012440)	7/26	6.06588e-08	3.03723e-07	MSH6;STK11;JAG1;MSH2;GATA6;MLH1;BMPR1A
Insulin resistance (HP:0000855)	7/26	6.06588e-08	3.03723e-07	CAV1;HNF4A;HMGA1;HNF1B;PPARG;PIK3R1;GCK
Aplasia/Hypoplasia affecting the fundus (HP:0008057)	8/39	6.82277e-08	3.40418e-07	SOX2;SALL4;MITF;OTX2;PAX6;LHX4;GLI2;FGFR1
Fine hair (HP:0002213)	9/54	6.87863e-08	3.42001e-07	SMAD4;COL3A1;FOXG1;SATB2;TRPS1;NSD1;ALX4;BRAF;MSX1
Type II diabetes mellitus (HP:0005978)	12/112	7.47173e-08	3.7019e-07	PRKAR1A;HNF4A;LIMK1;CRX;HMGA1;GTF2IRD1;HNF1B;FSCN2;HNF1A;GCK;GTF2I;FBN1
External ear malformation (HP:0008572)	10/72	7.75003e-08	3.82641e-07	SOX2;BMP4;SIX6;SALL1;EYA1;CHD7;TWIST1;GATA4;PIK3R1;FGF10
Abnormality involving the epiphyses of the upper limbs (HP:0003839)	7/27	8.08889e-08	3.97984e-07	COL2A1;SALL1;PRKAR1A;TRPS1;GDF5;RUNX2;ATR
Arteriovenous malformation (HP:0100026)	8/40	8.42305e-08	4.12992e-07	SMAD4;COL3A1;RASA1;PTEN;ROR2;VHL;MNX1;ENG
Paresthesia (HP:0003401)	10/73	8.86754e-08	4.28499e-07	MSH6;TNXB;PRRT2;MSH2;KCNQ2;SLC2A1;PMP22;MLH1;SCN2A;TP53
Hemangiomatosis (HP:0007461)	6/17	8.98124e-08	4.28499e-07	SMAD4;PTEN;TSC2;TSC1;VHL;ENG
Trigonocephaly (HP:0000243)	6/17	8.98124e-08	4.28499e-07	RB1;EFTUD2;ZIC2;PTCH1;GLI3;FGFR1
Lower limb asymmetry (HP:0100559)	6/17	8.98124e-08	4.28499e-07	SALL1;COL2A1;RASA1;PTEN;KCNAB2;MNX1
Cone-shaped epiphyses of the phalanges of the hand (HP:0010230)	6/17	8.98124e-08	4.28499e-07	COL2A1;PRKAR1A;TRPS1;GDF5;RUNX2;ATR
Gastrointestinal atresia (HP:0002589)	6/17	8.98124e-08	4.28499e-07	SOX2;EFTUD2;MYCN;SALL1;FOXF1;CHD7
Hyperglycemia (HP:0003074)	6/17	8.98124e-08	4.28499e-07	GATA6;PPARG;HNF1A;PIK3R1;GLI3;GCK
Meningioma (HP:0002858)	6/17	8.98124e-08	4.28499e-07	PTCH1;PTEN;NF1;SDHC;NF2;SDHD
Aplasia/Hypoplasia of the ulna (HP:0006495)	7/28	1.06534e-07	5.01525e-07	COL2A1;JAG1;SALL4;CHD7;GDF5;TBX3;FGF10
Abnormality of the humeroradial joint (HP:0100744)	7/28	1.06534e-07	5.01525e-07	NIPBL;CREBBP;PRKAR1A;NOG;GDF5;ATR;FGFR1
Overfolded helix (HP:0000396)	7/28	1.06534e-07	5.01525e-07	EFTUD2;HIRA;SALL1;KANSL1;CHD7;COMT;FGF10
Aplasia/Hypoplasia of the optic nerve (HP:0008058)	7/28	1.06534e-07	5.01525e-07	SOX2;SALL4;OTX2;PAX6;LHX4;GLI2;FGFR1
Full cheeks (HP:0000293)	9/57	1.1207e-07	5.25838e-07	EYA1;GNAS;BRAF;TCF4;KIF11;SHANK3;FGF3;FBN1;PAX1
Microtia (HP:0008551)	8/42	1.26098e-07	5.87768e-07	EFTUD2;SMAD4;SALL1;EYA1;CHD7;TWIST1;FGF3;GLI3
Goiter (HP:0000853)	8/42	1.26098e-07	5.87768e-07	RET;EYA1;PAX8;NKX2-1;GNAS;PTEN;SDHC;SDHD
Abnormality of the nasolacrimal system (HP:0000614)	6/18	1.331e-07	6.14339e-07	CREBBP;EYA1;TCOF1;TWIST1;FGF10;PAX1
Blue irides (HP:0000635)	6/18	1.331e-07	6.14339e-07	EDN3;PRKAR1A;PAX3;MITF;UBE3A;SOX10
Soft skin (HP:0000977)	6/18	1.331e-07	6.14339e-07	COL1A1;COL3A1;TNXB;COL1A2;COL5A1;PAX2
Skin ulcer (HP:0200042)	12/118	1.3371e-07	6.15154e-07	DSP;COL1A1;FOXC2;COL3A1;NCF1;TERT;CAV1;PTCH1;KRT5;PIK3R1;KIF11;ATP2C1
Aqueductal stenosis (HP:0002410)	5/10	1.3964e-07	6.36235e-07	SF3B4;CHD7;PTEN;NF1;FGFR1
Morphological abnormality of the middle ear (HP:0008609)	5/10	1.3964e-07	6.36235e-07	COL1A1;RAI1;COL1A2;EYA1;NOG
Abnormality of the parathyroid morphology (HP:0011766)	5/10	1.3964e-07	6.36235e-07	RET;CHD7;NF1;CDC73;MEN1
Abnormally folded helix (HP:0008544)	7/30	1.78725e-07	8.09116e-07	EFTUD2;HIRA;SALL1;KANSL1;CHD7;COMT;FGF10
Posterior embryotoxon (HP:0000627)	7/30	1.78725e-07	8.09116e-07	FOXC1;JAG1;LIMK1;GTF2IRD1;PIK3R1;PITX2;GTF2I
Abnormality of chromosome segregation (HP:0002916)	6/19	1.92193e-07	8.59107e-07	RB1;RAI1;SHH;NF1;TSC1;NKX2-5
Neoplasm of the rectum (HP:0100743)	6/19	1.92193e-07	8.59107e-07	MSH6;STK11;MSH2;SDHC;MLH1;BMPR1A
Exocrine pancreatic insufficiency (HP:0001738)	6/19	1.92193e-07	8.59107e-07	CDKN2B;CDKN2C;CDKN1B;JAG1;HNF1B;MEN1
Bladder diverticulum (HP:0000015)	6/19	1.92193e-07	8.59107e-07	COL1A1;COL3A1;COL5A1;LIMK1;GTF2IRD1;GTF2I
Gastroesophageal reflux (HP:0002020)	8/45	2.21858e-07	9.88594e-07	NIPBL;SALL1;FOXG1;NRXN1;EHMT1;TCF4;BRAF;SHANK3
Choanal atresia (HP:0000453)	9/62	2.37356e-07	1.05434e-06	EFTUD2;NIPBL;SHH;TCOF1;SALL4;CHD7;IRF6;FGFR1;FGF10
Anterior segment dysgenesis (HP:0007700)	5/11	2.53001e-07	1.12032e-06	FOXE3;JAG1;PIK3R1;PITX2;PITX3
Omphalocele (HP:0001539)	8/46	2.65248e-07	1.17089e-06	CDKN1C;YWHAE;NSD1;PTCH1;CHD7;HIC1;PAFAH1B1;FGFR1
Increased number of teeth (HP:0011069)	6/20	2.71263e-07	1.18636e-06	EXT1;APC;TRPS1;ROR2;RUNX2;FGF3
Deep philtrum (HP:0002002)	6/20	2.71263e-07	1.18636e-06	EFTUD2;TRPS1;NSD1;BRAF;KIF11;FBN1
Nephroblastoma (Wilms tumor) (HP:0002667)	6/20	2.71263e-07	1.18636e-06	CDKN1C;WT1;NSD1;BUB3;TP53;CDC73
Preaxial hand polydactyly (HP:0001177)	8/47	3.1571e-07	1.3765e-06	EFTUD2;BMP4;SHH;SALL1;SALL4;CHD7;GLI3;FGF10
Pes cavus (HP:0001761)	12/129	3.56417e-07	1.54921e-06	RET;FGF8;GCH1;BAG3;NSD1;MPZ;CHD7;PMP22;NLRP3;SOX10;FGFR1;FBN1
Abnormality of the radial head (HP:0003995)	6/21	3.75207e-07	1.62094e-06	NIPBL;CREBBP;PRKAR1A;NOG;LMX1B;ATR
Embryonal renal neoplasm (HP:0011794)	6/21	3.75207e-07	1.62094e-06	CDKN1C;WT1;NSD1;BUB3;TP53;CDC73
Nephropathy (HP:0000112)	9/66	4.11896e-07	1.77403e-06	YWHAE;WT1;CAV1;NLRP3;HNF1B;LMX1B;HIC1;PAFAH1B1;FGF10
Abnormality of the 2nd finger (HP:0004100)	5/12	4.28628e-07	1.82942e-06	MYCN;COL2A1;TWIST1;GDF5;RUNX2
Abnormal number of incisors (HP:0011064)	5/12	4.28628e-07	1.82942e-06	SHH;ANKRD11;PTCH1;SIX3;GLI2
Renal duplication (HP:0000075)	5/12	4.28628e-07	1.82942e-06	FOXC2;LIMK1;GTF2IRD1;ROR2;GTF2I
Low posterior hairline (HP:0002162)	8/49	4.41663e-07	1.87939e-06	SPRED1;NIPBL;CREBBP;ANKRD11;NF1;HNF1B;PTPN11;BRAF
Cutis marmorata (HP:0000965)	7/34	4.4964e-07	1.90191e-06	NIPBL;SMARCB1;NOTCH1;SOX18;PTEN;RBPJ;ARID1B
Urticaria (HP:0001025)	7/34	4.4964e-07	1.90191e-06	SF3B4;NCF1;FECH;ELOVL4;NLRP3;FAS;SDHC
Proximal placement of thumb (HP:0009623)	6/22	5.09714e-07	2.1496e-06	EFTUD2;BMP4;NIPBL;ANKRD11;NOG;GATA4
Postnatal growth retardation (HP:0008897)	9/68	5.34822e-07	2.24879e-06	SOX2;CDKN1C;KMT2D;CREBBP;PRKAR1A;CHD7;PTEN;PTPN11;LHX4
Periorbital edema (HP:0100539)	7/35	5.55192e-07	2.32067e-06	SOX18;FOXG1;LIMK1;CAMTA1;GTF2IRD1;SHANK3;GTF2I
Protruding ear (HP:0000411)	7/35	5.55192e-07	2.32067e-06	BMP4;TFAP2B;TRPS1;COL6A1;PTPN11;KIF11;SHANK3
Dental crowding (HP:0000678)	8/51	6.08311e-07	2.53523e-06	SETD5;CREBBP;SATB2;TRPS1;ROR2;ATR;FBN1;FGFR1
Opacification of the corneal stroma (HP:0007759)	12/137	6.84082e-07	2.78684e-06	FOXC1;FOXE3;JAG1;LIMK1;GTF2IRD1;PAX6;NF2;PIK3R1;BUB3;PITX2;GTF2I;PITX3
Lymphoma (HP:0002665)	9/70	6.88328e-07	2.78684e-06	MSH6;RB1;MSH2;TERT;CHD7;BRAF;MLH1;TP53;RUNX1
Obsessive-compulsive behavior (HP:0000722)	7/36	6.80796e-07	2.78684e-06	SETD5;NIPBL;LIMK1;CHD7;EHMT1;GTF2IRD1;GTF2I
Aplasia/Hypoplasia involving the vertebral column (HP:0008518)	7/36	6.80796e-07	2.78684e-06	SOX2;COL2A1;PRKAR1A;NOG;SOX9;ROR2;MNX1
Facial edema (HP:0000282)	7/36	6.80796e-07	2.78684e-06	SOX18;FOXG1;LIMK1;CAMTA1;GTF2IRD1;SHANK3;GTF2I
Abnormality of the epiphyses of the phalanges of the hand (HP:0005920)	6/23	6.81335e-07	2.78684e-06	COL2A1;PRKAR1A;TRPS1;GDF5;RUNX2;ATR
Nasolacrimal duct obstruction (HP:0000579)	5/13	6.88352e-07	2.78684e-06	CREBBP;TCOF1;EYA1;PAX1;FGF10
Missing ribs (HP:0000921)	5/13	6.88352e-07	2.78684e-06	SOX2;PTPN11;ROR2;SOX9;ATR
Aplasia/Hypoplasia of the phalanges of the 5th finger (HP:0009376)	5/13	6.88352e-07	2.78684e-06	COL2A1;MYCN;ROR2;GDF5;RUNX2
Growth hormone excess (HP:0000845)	5/13	6.88352e-07	2.78684e-06	CDKN1B;PRKAR1A;CAV1;GNAS;MEN1
Aseptic necrosis (HP:0010885)	7/37	8.29407e-07	3.33883e-06	EXT1;CREBBP;COL2A1;SMAD3;TERT;TRPS1;PTPN11
Anxiety (HP:0000739)	7/37	8.29407e-07	3.33883e-06	PRRT2;PRKAR1A;NKX2-1;GNAS;SDHC;SDHD;IGF1R
Short middle phalanx of finger (HP:0005819)	6/24	8.97543e-07	3.54267e-06	BMP4;COL2A1;ROR2;GDF5;RUNX2;FGFR1
Atrioventricular canal defect (HP:0006695)	6/24	8.97543e-07	3.54267e-06	FOXF1;GATA4;PTPN11;BRAF;NR2F2;TBX5
Cupped ear (HP:0000378)	6/24	8.97543e-07	3.54267e-06	ZEB2;EYA1;CHD7;TCF4;FOXL2;FGF10
Deviation of the thumb (HP:0009603)	6/24	8.97543e-07	3.54267e-06	EFTUD2;BMP4;NIPBL;ANKRD11;NOG;GATA4
Coarctation of aorta (HP:0001680)	6/24	8.97543e-07	3.54267e-06	KMT2D;SMAD4;JAG1;PTPN11;NR2F2;GLI3
Optic nerve hypoplasia (HP:0000609)	6/24	8.97543e-07	3.54267e-06	SOX2;OTX2;PAX6;LHX4;GLI2;FGFR1
Abnormality of male internal genitalia (HP:0000022)	6/24	8.97543e-07	3.54267e-06	KLF6;CREBBP;HNF1B;VHL;SOX9;TP53
Ridged nail (HP:0001807)	5/14	1.05822e-06	4.15372e-06	ATP2A2;LMX1B;KRT5;MSX1;ATR
Biliary tract neoplasm (HP:0100574)	5/14	1.05822e-06	4.15372e-06	MSH6;STK11;MSH2;MLH1;BMPR1A
Hoarse voice (HP:0001609)	6/25	1.16681e-06	4.5673e-06	RAI1;PAX8;SDHC;SDHD;LEMD3;FBN1
Abnormality of salivation (HP:0100755)	7/39	1.20906e-06	4.71965e-06	SETD5;ZEB2;FOXG1;CAV1;NRXN1;UBE3A;FGF10
Neonatal hypotonia (HP:0001319)	9/75	1.24865e-06	4.86083e-06	FOXG1;NSD1;MPZ;COL6A1;CAMTA1;BRAF;SOX10;SHANK3;FGFR1
Hydronephrosis (HP:0000126)	8/56	1.27535e-06	4.95115e-06	SHH;KANSL1;FOXF1;SALL4;CHD7;BRAF;SOX9;ROR2
Cerebral ischemia (HP:0002637)	9/76	1.39876e-06	5.40068e-06	SMAD4;COL3A1;TNXB;PRKAR1A;LIMK1;GTF2IRD1;TP53;ENG;GTF2I
Premature birth (HP:0001622)	9/76	1.39876e-06	5.40068e-06	SF3B4;COL1A1;NIPBL;COL3A1;SHH;NOTCH1;COL1A2;BRAF;RBPJ
Hepatomegaly (HP:0002240)	18/329	1.42086e-06	5.47107e-06	CDKN1C;TGFB1;NCF1;CAV1;CHD7;PTPN11;BRAF;MLH1;SOX10;MSH6;MSH2;TERT;WT1;NSD1;NLRP3;FAS;BMPR1A;FBN1
Hypodontia (HP:0000668)	8/57	1.46527e-06	5.6268e-06	FOXC1;PRKAR1A;PIK3R1;MSX1;IRF6;PITX2;TBX3;FGF10
Mucosal telangiectasiae (HP:0100579)	6/26	1.49865e-06	5.73942e-06	SMAD4;CAV1;PTEN;SDHC;SDHD;ENG
Aplasia/Hypoplasia of the phalanges of the thumb (HP:0009658)	5/15	1.56872e-06	5.95945e-06	SALL4;PTCH1;NOG;GDF5;FGF10
Narrow nasal bridge (HP:0000446)	5/15	1.56872e-06	5.95945e-06	COL3A1;SHH;PAX3;ARID1B;GDF5
Tented upper lip vermilion (HP:0010804)	5/15	1.56872e-06	5.95945e-06	RAI1;SHH;FOXG1;PAX3;ROR2
Aplasia/Hypoplasia of the earlobes (HP:0009906)	6/27	1.90372e-06	7.19354e-06	HIRA;COL3A1;CHD7;COMT;ATR;FGF10
Widely spaced teeth (HP:0000687)	6/27	1.90372e-06	7.19354e-06	NIPBL;ZEB2;KANSL1;UBE3A;TCF4;FGF3
Mixed hearing impairment (HP:0000410)	5/16	2.25504e-06	8.4311e-06	COL2A1;EYA1;CHD7;PAX1;FGF10
Abnormality of the lacrimal duct (HP:0011481)	5/16	2.25504e-06	8.4311e-06	CREBBP;EYA1;TCOF1;FGF10;PAX1
Broad palm (HP:0001169)	5/16	2.25504e-06	8.4311e-06	RAI1;COL2A1;PRKAR1A;FBN1;FGFR1
Tinnitus (HP:0000360)	5/16	2.25504e-06	8.4311e-06	KCNQ4;SDHC;VHL;NF2;SDHD
Generalized hyperpigmentation (HP:0007440)	6/28	2.39387e-06	8.9266e-06	TERT;SLC40A1;GNAS;PTEN;PAX6;BRAF
Hematochezia (HP:0002573)	4/8	2.77812e-06	1.02249e-05	SMAD4;PTEN;ENG;BMPR1A
Intestinal atresia (HP:0011100)	4/8	2.77812e-06	1.02249e-05	MYCN;SALL1;FOXF1;CHD7
Termporal pattern (HP:0011008)	4/8	2.77812e-06	1.02249e-05	SPAST;OPA1;MPZ;PMP22
Insidious onset (HP:0003587)	4/8	2.77812e-06	1.02249e-05	SPAST;OPA1;MPZ;PMP22
Neoplasm of the heart (HP:0100544)	4/8	2.77812e-06	1.02249e-05	PRKAR1A;PTCH1;TSC2;TSC1
Abnormality of subcutaneous fat tissue (HP:0001001)	5/17	3.15721e-06	1.15007e-05	TGFB1;PTEN;PPARG;MEN1;FBN1
Optic nerve coloboma (HP:0000588)	5/17	3.15721e-06	1.15007e-05	NIPBL;SALL4;PTCH1;PAX6;PAX2
Atelectasis (HP:0100750)	5/17	3.15721e-06	1.15007e-05	HIRA;PAX3;TSC2;TSC1;COMT
Absent speech (HP:0001344)	5/17	3.15721e-06	1.15007e-05	BMP4;ZEB2;STXBP1;TCF4;UBE3A
Hypoplastic iliac wings (HP:0002866)	5/18	4.32033e-06	1.54985e-05	SMAD4;CREBBP;COL2A1;SOX9;RUNX2
Genu recurvatum (HP:0002816)	5/18	4.32033e-06	1.54985e-05	COL1A1;COL1A2;COL5A1;PTEN;FBN1
Germ cell neoplasia (HP:0100728)	5/18	4.32033e-06	1.54985e-05	CDKN1C;STK11;WT1;NSD1;MNX1
Hypoventilation (HP:0002791)	5/18	4.32033e-06	1.54985e-05	RET;EDN3;GDNF;COL6A1;PHOX2B
Bone cyst (HP:0012062)	5/18	4.32033e-06	1.54985e-05	CAV1;PTCH1;PTEN;SDHC;SDHD
Thyroid carcinoma (HP:0002890)	5/18	4.32033e-06	1.54985e-05	RET;JAG1;APC;PRKAR1A;PTEN
Micromelia (HP:0002983)	9/87	4.38849e-06	1.57032e-05	EXT1;CDKN1C;NIPBL;COL2A1;PRKAR1A;ROR2;GDF5;GLI3;FBN1
Prenatal maternal abnormality (HP:0002686)	6/31	4.51223e-06	1.60649e-05	SOX2;SHH;OTX2;PPARG;NKX2-5;FGFR1
Acrocyanosis (HP:0001063)	6/31	4.51223e-06	1.60649e-05	COL3A1;TGFB1;TNXB;FOXG1;CAV1;PAX3
Sudden cardiac death (HP:0001645)	9/88	4.82771e-06	1.71022e-05	DSP;KCNH2;PRKAR1A;LIMK1;EYA4;PTEN;GTF2IRD1;ANK2;GTF2I
Juvenile onset (HP:0003621)	9/88	4.82771e-06	1.71022e-05	EXT1;TGFB1;NCF1;MPZ;NKX2-1;PTEN;PMP22;GNAS;MYH9
Abnormality of the proximal phalanges of the hand (HP:0009834)	4/9	4.9441e-06	1.72983e-05	COL2A1;TRPS1;NOG;GDF5
Partial duplication of the phalanx of hand (HP:0009999)	4/9	4.9441e-06	1.72983e-05	SALL1;TWIST1;TBX5;FGF10
Neonatal short-limb short stature (HP:0008921)	4/9	4.9441e-06	1.72983e-05	COL1A1;COL1A2;COL2A1;SOX9
Spondylolisthesis (HP:0003302)	4/9	4.9441e-06	1.72983e-05	SMAD3;KANSL1;RUNX2;FBN1
Protrusio acetabuli (HP:0003179)	4/9	4.9441e-06	1.72983e-05	COL1A1;SMAD3;COL1A2;FBN1
Hirsutism (HP:0001007)	8/67	5.10915e-06	1.78317e-05	KMT2D;NIPBL;CREBBP;SMARCB1;PRKAR1A;CAV1;PPARG;GLI3
Blue sclerae (HP:0000592)	7/48	5.18323e-06	1.80458e-05	COL1A1;KMT2D;COL3A1;COL1A2;COL5A1;ROR2;PAX1
Complete atrioventricular canal defect (HP:0001674)	5/19	5.79467e-06	1.98815e-05	FOXF1;PTPN11;GATA4;BRAF;TBX5
Anophthalmia (HP:0000528)	5/19	5.79467e-06	1.98815e-05	BMP4;SOX2;SHH;CHD7;GLI2
Basal cell carcinoma (HP:0002671)	5/19	5.79467e-06	1.98815e-05	MSH6;MSH2;PTCH1;RASA1;MLH1
Abnormal connection of the cardiac segments (HP:0011545)	5/19	5.79467e-06	1.98815e-05	WT1;GATA6;GATA4;NKX2-5;MED13L
Transposition of the great arteries (HP:0001669)	5/19	5.79467e-06	1.98815e-05	WT1;GATA6;GATA4;NKX2-5;MED13L
Abnormal ventriculo-arterial connection (HP:0011563)	5/19	5.79467e-06	1.98815e-05	WT1;GATA6;GATA4;NKX2-5;MED13L
Round face (HP:0000311)	7/49	5.97349e-06	2.04455e-05	COL2A1;PRKAR1A;NSD1;ANKRD11;COL6A1;GNAS;FBN1
Aplasia/Hypoplasia of the lens (HP:0008063)	6/33	6.62597e-06	2.26241e-05	FOXE3;FOXC1;PAX6;LMX1B;PITX2;FBN1
Hypohidrosis (HP:0000966)	7/50	6.86139e-06	2.32598e-05	SOX2;ELOVL4;OTX2;SOX10;SHANK3;TBX3;FGFR1
Sepsis (HP:0100806)	7/50	6.86139e-06	2.32598e-05	RET;NCF1;EDN3;GDNF;APC;CHD7;PIK3R1
Downturned corners of mouth (HP:0002714)	7/50	6.86139e-06	2.32598e-05	BMP4;NIPBL;SIX6;EHMT1;ROR2;LEMD3;GCK
Dislocated radial head (HP:0003083)	5/20	7.6358e-06	2.58232e-05	NIPBL;CREBBP;PRKAR1A;NOG;ATR
Osteopenia (HP:0000938)	8/71	7.931e-06	2.66929e-05	COL1A1;SLC9A3R1;COL1A2;PRKAR1A;TRPS1;GNAS;BRAF;IGF1
Scrotal hypoplasia (HP:0000046)	6/34	7.94947e-06	2.66929e-05	BMP4;SIX6;TCOF1;ALX4;IRF6;SOX9
Lack of skin elasticity (HP:0100679)	6/34	7.94947e-06	2.66929e-05	COL3A1;SMAD3;TNXB;PRKAR1A;GNAS;FBN1
Rib fusion (HP:0000902)	4/10	8.14708e-06	2.70361e-05	SOX2;ANKRD11;ROR2;GLI3
Depressed nasal tip (HP:0000437)	4/10	8.14708e-06	2.70361e-05	TGIF1;KMT2D;MYCN;PTCH1
Vertebral arch anomaly (HP:0008438)	4/10	8.14708e-06	2.70361e-05	SMAD4;JAG1;PRKAR1A;ANKRD11
Hyperacusis (HP:0010780)	4/10	8.14708e-06	2.70361e-05	RAI1;LIMK1;GTF2IRD1;GTF2I
White forelock (HP:0002211)	4/10	8.14708e-06	2.70361e-05	EDN3;PAX3;MITF;SOX10
Short thumb (HP:0009778)	6/35	9.47932e-06	3.13105e-05	COL2A1;SALL4;PTCH1;CHD7;NOG;GDF5
Adducted thumb (HP:0001181)	6/35	9.47932e-06	3.13105e-05	RET;EDN3;GDNF;LIMK1;GTF2IRD1;GTF2I
Highly arched eyebrow (HP:0002553)	8/73	9.77537e-06	3.22132e-05	KMT2D;TFAP2B;NIPBL;CREBBP;ANKRD11;CHD7;EHMT1;ARID1B
Absent radius (HP:0003974)	5/21	9.90474e-06	3.24134e-05	SF3B4;SALL4;CHD7;TBX3;FGF10
Increased nuchal translucency (HP:0010880)	5/21	9.90474e-06	3.24134e-05	NIPBL;LIMK1;GTF2IRD1;BUB3;GTF2I
Porencephaly (HP:0002132)	5/21	9.90474e-06	3.24134e-05	SHH;NOTCH1;SIX3;ADAR;RBPJ
Low anterior hairline (HP:0000294)	6/36	1.1239e-05	3.65268e-05	NIPBL;CREBBP;TCOF1;ANKRD11;TCF12;TWIST1
Cranial hyperostosis (HP:0004437)	6/36	1.1239e-05	3.65268e-05	COL1A1;SMAD4;PRKAR1A;GNAS;PTEN;RUNX2
Hypocalcemia (HP:0002901)	6/36	1.1239e-05	3.65268e-05	HIRA;CAV1;CHD7;GNAS;GATA3;COMT
Developmental regression (HP:0002376)	11/151	1.19193e-05	3.86489e-05	MSH6;SYNGAP1;MSH2;STXBP1;FOXG1;LIMK1;ADAR;GTF2IRD1;CHD2;MLH1;GTF2I
Absent forearm bone (HP:0003953)	5/22	1.2668e-05	3.93652e-05	SF3B4;SALL4;CHD7;TBX3;FGF10
Aplasia involving forearm bones (HP:0009822)	5/22	1.2668e-05	3.93652e-05	SF3B4;SALL4;CHD7;TBX3;FGF10
Transitional cell carcinoma of the bladder (HP:0006740)	5/22	1.2668e-05	3.93652e-05	RB1;APC;PTEN;EP300;TP53
Abnormality of the septum pellucidum (HP:0007375)	5/22	1.2668e-05	3.93652e-05	SOX2;NSD1;OTX2;LHX4;FGFR1
Anosmia (HP:0000458)	5/22	1.2668e-05	3.93652e-05	SHH;FGF8;CHD7;SOX10;FGFR1
Gingivitis (HP:0000230)	5/22	1.2668e-05	3.93652e-05	COL3A1;TNXB;NCF1;TSC2;TSC1
Cubitus valgus (HP:0002967)	5/22	1.2668e-05	3.93652e-05	NOG;NF1;PTPN11;BRAF;LMX1B
Large hands (HP:0001176)	5/22	1.2668e-05	3.93652e-05	PRKAR1A;CAV1;NSD1;SDHC;SHANK3
Esophageal atresia (HP:0002032)	4/11	1.2658e-05	3.93652e-05	EFTUD2;SOX2;MYCN;CHD7
Oligodactyly (HP:0012165)	4/11	1.2658e-05	3.93652e-05	SF3B4;NIPBL;CHD7;GLI3
Lymphangioma (HP:0100764)	4/11	1.2658e-05	3.93652e-05	SOX18;PTEN;TSC2;TSC1
Intestinal fistula (HP:0100819)	4/11	1.2658e-05	3.93652e-05	KMT2D;SALL1;SALL4;MNX1
Abnormal pancreas size (HP:0012094)	4/11	1.2658e-05	3.93652e-05	CDKN1C;NSD1;GATA6;HNF1B
Septo-optic dysplasia (HP:0100842)	4/11	1.2658e-05	3.93652e-05	SOX2;OTX2;LHX4;FGFR1
Abnormality of the fingertips (HP:0001211)	4/11	1.2658e-05	3.93652e-05	KMT2D;STK11;CREBBP;KANSL1
Chorioretinal atrophy (HP:0000533)	4/11	1.2658e-05	3.93652e-05	JAG1;CRX;FSCN2;PAX2
Patchy hypopigmentation of hair (HP:0011365)	4/11	1.2658e-05	3.93652e-05	EDN3;PAX3;MITF;SOX10
Renovascular hypertension (HP:0100817)	4/11	1.2658e-05	3.93652e-05	COL3A1;LIMK1;GTF2IRD1;GTF2I
Late onset (HP:0003584)	4/11	1.2658e-05	3.93652e-05	HNF4A;HMGA1;HNF1B;GCK
Gait ataxia (HP:0002066)	7/56	1.48033e-05	4.58999e-05	GCH1;ELOVL4;CAV1;MPZ;PMP22;UBE3A;TCF4
Abnormality of the duodenum (HP:0002246)	6/38	1.55506e-05	4.81117e-05	SHH;MYCN;SALL1;FOXF1;CHD7;BUB3
Scapular winging (HP:0003691)	5/23	1.59976e-05	4.89603e-05	EYA1;TRPS1;PAX3;PTPN11;PAX1
Megalocornea (HP:0000485)	5/23	1.59976e-05	4.89603e-05	LIMK1;GTF2IRD1;PIK3R1;PITX2;GTF2I
Acute myeloid leukemia (HP:0004808)	5/23	1.59976e-05	4.89603e-05	NPM1;CBFB;NSD1;ETV6;RUNX1
Focal seizures (HP:0007359)	5/23	1.59976e-05	4.89603e-05	PRRT2;KCNQ2;TSC1;SCN2A;SCN1A
Premature graying of hair (HP:0002216)	5/23	1.59976e-05	4.89603e-05	EDN3;TERT;PAX3;MITF;SOX10
Abnormality of the pleura (HP:0002103)	6/39	1.81581e-05	5.53335e-05	COL3A1;SOX18;PTCH1;TSC2;TSC1;KIF11
Choreoathetosis (HP:0001266)	6/39	1.81581e-05	5.53335e-05	PRRT2;GCH1;SPR;NKX2-1;SLC2A1;ATP1A2
Long nose (HP:0003189)	4/12	1.87727e-05	5.64774e-05	JAG1;SATB2;NOG;TWIST1
Progressive sensorineural hearing impairment (HP:0000408)	4/12	1.87727e-05	5.64774e-05	OPA1;MPZ;NLRP3;MYH9
Flat cornea (HP:0007720)	4/12	1.87727e-05	5.64774e-05	LIMK1;GTF2IRD1;GTF2I;FBN1
Short phalanx of the thumb (HP:0009660)	4/12	1.87727e-05	5.64774e-05	SALL4;PTCH1;NOG;GDF5
Aplasia/Hypoplasia of the middle phalanx of the 5th finger (HP:0009161)	4/12	1.87727e-05	5.64774e-05	MYCN;ROR2;GDF5;RUNX2
Agitation (HP:0000713)	4/12	1.87727e-05	5.64774e-05	SPAST;PRKAR1A;GNAS;IGF1R
Bladder neoplasm (HP:0009725)	5/24	1.99713e-05	5.95776e-05	RB1;APC;PTEN;EP300;TP53
Bladder carcinoma (HP:0002862)	5/24	1.99713e-05	5.95776e-05	RB1;APC;PTEN;EP300;TP53
Cellulitis (HP:0100658)	5/24	1.99713e-05	5.95776e-05	COL1A1;NCF1;KIF11;PIK3R1;SHANK3
Drooling (HP:0002307)	5/24	1.99713e-05	5.95776e-05	SETD5;ZEB2;FOXG1;NRXN1;UBE3A
Intellectual disability, severe (HP:0010864)	7/59	2.09912e-05	6.24886e-05	FOXG1;STXBP1;NRXN1;EHMT1;UBE3A;TCF4;NKX2-5
Macroglossia (HP:0000158)	6/40	2.1107e-05	6.27016e-05	CDKN1C;PAX8;NSD1;EHMT1;UBE3A;ROR2
Abnormality of the endocardium (HP:0004306)	6/41	2.44298e-05	7.22693e-05	PRKAR1A;LIMK1;GTF2IRD1;PTPN11;BRAF;GTF2I
Bone pain (HP:0002653)	6/41	2.44298e-05	7.22693e-05	EXT1;TGFB1;TRPS1;GNAS;PTPN11;LEMD3
Decreased skull ossification (HP:0004331)	5/25	2.46724e-05	7.26836e-05	COL1A1;COL2A1;COL1A2;ALX4;RUNX2
Excessive salivation (HP:0003781)	5/25	2.46724e-05	7.26836e-05	SETD5;ZEB2;FOXG1;NRXN1;UBE3A
Pyloric stenosis (HP:0002021)	7/61	2.61959e-05	7.70116e-05	NIPBL;NCF1;KANSL1;HNF1B;KCNAB2;GATA3;TBX3
Aplasia/Hypoplasia involving the musculature (HP:0001460)	4/13	2.68101e-05	7.83298e-05	SALL4;LMX1B;TBX5;TBX3
Trismus (HP:0000211)	4/13	2.68101e-05	7.83298e-05	SF3B4;EFTUD2;COL3A1;TCOF1
Cerebral hemorrhage (HP:0001342)	4/13	2.68101e-05	7.83298e-05	RET;VHL;SDHD;ENG
Short foot (HP:0001773)	7/63	3.24192e-05	9.45226e-05	COL3A1;COL2A1;TRPS1;NOG;GDF5;FBN1;FGFR1
Dilatation of the ascending aorta (HP:0005111)	5/27	3.66187e-05	0.00010602	COL1A1;COL3A1;TNXB;COL5A1;FBN1
Adrenal hypoplasia (HP:0000835)	4/14	3.71109e-05	0.00010602	BMP4;CDKN1C;SIX3;GLI3
Capillary hemangiomas (HP:0005306)	4/14	3.71109e-05	0.00010602	CREBBP;RASA1;VHL;GLI3
Abnormal glucose tolerance (HP:0001952)	4/14	3.71109e-05	0.00010602	CAV1;NSD1;HNF1B;PIK3R1
Overgrowth (HP:0001548)	4/14	3.71109e-05	0.00010602	CDKN1C;NSD1;NF1;FBN1
Abnormality of the vocal cords (HP:0008777)	4/14	3.71109e-05	0.00010602	MYCN;PMP22;SDHC;SDHD
Absent hand (HP:0004050)	4/14	3.71109e-05	0.00010602	NOTCH1;SHFM1;RBPJ;TBX3
Atrophic scars (HP:0001075)	4/14	3.71109e-05	0.00010602	COL1A1;COL3A1;COL1A2;COL5A1
Hemiparesis (HP:0001269)	4/14	3.71109e-05	0.00010602	SLC2A1;ATP1A2;TSC1;SCN1A
Febrile seizures (HP:0002373)	4/14	3.71109e-05	0.00010602	KCNQ2;DYRK1A;CHD2;SCN1A
Congenital onset (HP:0003577)	10/142	3.97721e-05	0.000113395	RET;ELOVL4;MPZ;NKX2-1;EP300;BRAF;IGF1;KRT5;PAX2;IGF1R
Aplasia/Hypoplasia of the patella (HP:0006498)	5/28	4.40589e-05	0.000124863	SMARCB1;LMX1B;PITX1;GDF5;ARID1B
Abnormality of skull ossification (HP:0002703)	5/28	4.40589e-05	0.000124863	COL1A1;COL2A1;COL1A2;ALX4;RUNX2
Abnormality of the carotid arteries (HP:0005344)	5/28	4.40589e-05	0.000124863	PTCH1;LIMK1;GTF2IRD1;PPARG;GTF2I
Splenomegaly (HP:0001744)	13/239	4.44907e-05	0.000125835	TGFB1;NOTCH1;NCF1;CHD7;PTEN;BRAF;COMT;SOX10;HIRA;TERT;NLRP3;FAS;TP53
Short hallux (HP:0010109)	4/15	5.00353e-05	0.000140119	SALL4;NOG;GDF5;FGFR1
Symphalangism affecting the phalanges of the hand (HP:0009773)	4/15	5.00353e-05	0.000140119	TFAP2B;NOG;ROR2;GDF5
Short 5th finger (HP:0009237)	4/15	5.00353e-05	0.000140119	KMT2D;COL2A1;ROR2;RUNX2
Ectopic kidney (HP:0000086)	4/15	5.00353e-05	0.000140119	KMT2D;NIPBL;SALL4;GLI3
Polygenic inheritance (HP:0010982)	4/15	5.00353e-05	0.000140119	PPARG;IRF6;SHANK3;TP53
Craniofacial hyperostosis (HP:0004493)	5/29	5.26165e-05	0.000146191	COL1A1;SMAD4;GNAS;PTEN;RUNX2
Generalized tonic-clonic seizures (HP:0002069)	5/29	5.26165e-05	0.000146191	STXBP1;KCNQ2;ATP1A2;SCN2A;SCN1A
Hemoptysis (HP:0002105)	5/29	5.26165e-05	0.000146191	SMAD4;COL3A1;TSC2;TSC1;ENG
Aortic dissection (HP:0002647)	5/29	5.26165e-05	0.000146191	COL1A1;COL3A1;SMAD3;COL5A1;FBN1
Kyphoscoliosis (HP:0002751)	7/68	5.34408e-05	0.000148191	COL2A1;PTCH1;MPZ;PMP22;PTPN11;SOX9;FBN1
Webbed neck (HP:0000465)	6/47	5.42807e-05	0.000150226	RB1;FOXC2;CHD7;NF1;PTPN11;BRAF
Synostosis involving bones of the feet (HP:0009140)	5/30	6.24032e-05	0.000170376	SALL1;NOG;FBLN1;GDF5;FGFR1
Synostosis involving bones of the lower limbs (HP:0009138)	5/30	6.24032e-05	0.000170376	SALL1;NOG;FBLN1;GDF5;FGFR1
Wide anterior fontanel (HP:0000260)	5/30	6.24032e-05	0.000170376	COL1A1;CREBBP;COL1A2;SOX9;ROR2
Plagiocephaly (HP:0001357)	5/30	6.24032e-05	0.000170376	BMP4;TCF12;TWIST1;ADAR;ARID1B
Breast aplasia (HP:0100783)	5/30	6.24032e-05	0.000170376	FGF8;CHD7;SOX10;TBX3;FGFR1
Ectopia lentis (HP:0001083)	5/30	6.24032e-05	0.000170376	COL1A1;COL2A1;COL5A1;PAX2;FBN1
Hypertriglyceridemia (HP:0002155)	5/30	6.24032e-05	0.000170376	RAI1;JAG1;FECH;CAV1;PPARG
Memory impairment (HP:0002354)	7/70	6.44895e-05	0.000175734	MSH6;SPAST;PRRT2;MSH2;KCNQ2;MLH1;SCN2A
Aplasia/Hypoplasia of the hallux (HP:0008362)	4/16	6.59621e-05	0.000177696	SALL4;NOG;GDF5;FGFR1
Tracheomalacia (HP:0002779)	4/16	6.59621e-05	0.000177696	COL2A1;EHMT1;PAX3;SOX9
Aplasia/Hypoplasia of the 5th finger (HP:0006262)	4/16	6.59621e-05	0.000177696	KMT2D;COL2A1;ROR2;RUNX2
Truncus arteriosus (HP:0001660)	4/16	6.59621e-05	0.000177696	HIRA;GATA6;COMT;NKX2-5
Long palpebral fissure (HP:0000637)	4/16	6.59621e-05	0.000177696	KMT2D;ANKRD11;BRAF;ROR2
Hypertensive crisis (HP:0100735)	4/16	6.59621e-05	0.000177696	HIRA;CAV1;VHL;COMT
Hypoplastic ilia (HP:0000946)	5/31	7.35361e-05	0.000197724	SMAD4;CREBBP;COL2A1;SOX9;RUNX2
Platyspondyly (HP:0000926)	7/72	7.73377e-05	0.000206769	COL1A1;SMAD4;COL2A1;COL1A2;RUNX2;FBN1;FGFR1
Dandy-Walker malformation (HP:0001305)	7/72	7.73377e-05	0.000206769	CDKN1C;SMARCB1;NSD1;CHD7;BUB3;ARID1B;GLI3
Aggressive behavior (HP:0000718)	7/72	7.73377e-05	0.000206769	SPAST;SPR;SATB2;EHMT1;TCF4;SHANK3;FOXP1
Short humerus (HP:0005792)	4/17	8.52866e-05	0.000227164	SALL4;NOG;GDF5;TBX3
Abnormality of the peritoneum (HP:0002585)	4/17	8.52866e-05	0.000227164	COL1A1;COL5A1;WT1;SOX18
Abnormality of the wing of the ilium (HP:0011867)	5/33	0.000100336	0.000265255	SMAD4;CREBBP;COL2A1;SOX9;RUNX2
Abnormality of primary teeth (HP:0006481)	5/33	0.000100336	0.000265255	COL3A1;EHMT1;MSX1;RUNX2;FGF10
Abnormality of the acetabulum (HP:0003170)	5/33	0.000100336	0.000265255	COL1A1;SMAD3;COL2A1;COL1A2;FBN1
Aplasia/Hypoplasia of the breasts (HP:0010311)	5/33	0.000100336	0.000265255	FGF8;CHD7;SOX10;TBX3;FGFR1
Aplasia/hypoplasia of the humerus (HP:0006507)	4/18	0.00010842	0.00028241	SALL4;NOG;GDF5;TBX3
Abnormal lung lobation (HP:0002101)	4/18	0.00010842	0.00028241	WT1;FOXF1;BUB3;GLI3
Aplasia/Hypoplasia of the scapulae (HP:0006713)	4/18	0.00010842	0.00028241	SOX9;TBX3;RUNX2;FGFR1
Abnormality of the metopic suture (HP:0005556)	4/18	0.00010842	0.00028241	KANSL1;FOXG1;GLI3;GCK
Hypoplastic scapulae (HP:0000882)	4/18	0.00010842	0.00028241	SOX9;RUNX2;TBX3;FGFR1
Absent thumb (HP:0009777)	4/18	0.00010842	0.00028241	SF3B4;SALL4;PTEN;TBX5
Esophageal varix (HP:0002040)	4/18	0.00010842	0.00028241	SMAD4;NOTCH1;RBPJ;ENG
Epileptic encephalopathy (HP:0200134)	4/18	0.00010842	0.00028241	SYNGAP1;NRXN1;STXBP1;CHD2
Delayed cranial suture closure (HP:0000270)	5/34	0.000116265	0.000301184	CREBBP;TWIST1;ROR2;GLI3;RUNX2
Neoplasm of the lung (HP:0100526)	5/34	0.000116265	0.000301184	STK11;WT1;PTEN;BRAF;TP53
Leukocytosis (HP:0001974)	5/34	0.000116265	0.000301184	COL1A1;SALL4;CHD7;NLRP3;FAS
Blindness (HP:0000618)	7/77	0.000118786	0.000307154	BMP4;COL2A1;FZD4;CRX;GNAS;FBN1;SCN1A
Osteoporosis (HP:0000939)	7/78	0.000128918	0.000332744	COL1A1;SLC9A3R1;SMAD3;COL1A2;PRKAR1A;GNAS;RUNX2
Hypoplasia of dental enamel (HP:0006297)	5/35	0.000134063	0.000342976	CREBBP;GNAS;RUNX2;ATR;FGF10
Smooth philtrum (HP:0000319)	5/35	0.000134063	0.000342976	SATB2;TRPS1;PAX3;IGF1R;FBN1
Congenital glaucoma (HP:0001087)	4/19	0.000135787	0.000342976	PTEN;TWIST1;PAX6;PITX2
Labial hypoplasia (HP:0000066)	4/19	0.000135787	0.000342976	NIPBL;CHD7;ROR2;IRF6
Advanced eruption of teeth (HP:0006288)	4/19	0.000135787	0.000342976	DSP;NSD1;EHMT1;GLI3
Abnormality of the tricuspid valve (HP:0001702)	4/19	0.000135787	0.000342976	HIRA;ROR2;COMT;FBN1
Spinal canal stenosis (HP:0003416)	4/19	0.000135787	0.000342976	PRKAR1A;NOG;KCNAB2;FBN1
Abnormality of the intervertebral disk (HP:0005108)	4/19	0.000135787	0.000342976	SMARCB1;SMAD3;COL2A1;ARID1B
Absent septum pellucidum (HP:0001331)	4/19	0.000135787	0.000342976	SOX2;OTX2;LHX4;FGFR1
Hypopigmentation of the fundus (HP:0007894)	4/19	0.000135787	0.000342976	TSC2;TSC1;KIF11;SOX10
Broad-based gait (HP:0002136)	4/19	0.000135787	0.000342976	NRXN1;SATB2;UBE3A;SHANK3
Progressive hearing impairment (HP:0001730)	4/19	0.000135787	0.000342976	OPA1;MPZ;NLRP3;MYH9
Arachnodactyly (HP:0001166)	6/56	0.000147337	0.000370828	SMAD3;COL2A1;KANSL1;SATB2;PTCH1;FBN1
Primary adrenal insufficiency (HP:0008207)	6/56	0.000147337	0.000370828	BMP4;SIX6;WT1;GATA4;LHX4;GLI3
Abnormality of the thymus (HP:0000777)	5/36	0.000153873	0.000381266	HIRA;TCOF1;CHD7;PTEN;COMT
Male pseudohermaphroditism (HP:0000037)	5/36	0.000153873	0.000381266	DMRT1;DMRT2;WT1;SOX9;MNX1
Enlarged penis (HP:0000040)	3/8	0.000155251	0.000381266	GNAS;PTEN;FGFR1
Partial duplication of thumb phalanx (HP:0009944)	3/8	0.000155251	0.000381266	SALL1;TBX5;FGF10
Lip pit (HP:0100267)	3/8	0.000155251	0.000381266	KMT2D;EYA1;IRF6
Short 1st metacarpal (HP:0010034)	3/8	0.000155251	0.000381266	SALL4;NOG;GDF5
Agnosia (HP:0010524)	3/8	0.000155251	0.000381266	MSH6;MSH2;MLH1
Aplasia/Hypoplasia of the 1st metacarpal (HP:0010026)	3/8	0.000155251	0.000381266	SALL4;NOG;GDF5
Submucous cleft hard palate (HP:0000176)	3/8	0.000155251	0.000381266	ZEB2;SIX3;BRAF
Cutaneous melanoma (HP:0012056)	3/8	0.000155251	0.000381266	CDKN2A;PTEN;MITF
Concave nail (HP:0001598)	3/8	0.000155251	0.000381266	TRPS1;LMX1B;MSX1
Rectal prolapse (HP:0002035)	3/8	0.000155251	0.000381266	SMAD4;STK11;BMPR1A
Focal motor seizures (HP:0011153)	3/8	0.000155251	0.000381266	KCNQ2;SCN2A;SCN1A
Aplasia of the musculature (HP:0100854)	3/8	0.000155251	0.000381266	LMX1B;TBX5;TBX3
Hypoplastic female external genitalia (HP:0012815)	4/20	0.000167824	0.000409306	NIPBL;CHD7;ROR2;IRF6
Disproportionate tall stature (HP:0001519)	4/20	0.000167824	0.000409306	RET;TGFB1;COL2A1;FBN1
Mediastinal lymphadenopathy (HP:0100721)	4/20	0.000167824	0.000409306	NCF1;WT1;LEMD3;FOXP1
Restlessness (HP:0000711)	4/20	0.000167824	0.000409306	SPAST;PRKAR1A;GNAS;IGF1R
Abnormality of the fibula (HP:0002991)	5/37	0.000175845	0.000428131	SHH;COL2A1;SOX9;GDF5;ATR
Postaxial hand polydactyly (HP:0001162)	7/82	0.000176696	0.000429465	SHH;COL2A1;ANKRD11;GDF5;TBX3;GLI3;GLI2
Short ribs (HP:0000773)	5/38	0.000200132	0.000483936	SF3B4;COL2A1;PTCH1;LMX1B;RUNX2
Cardiomegaly (HP:0001640)	5/38	0.000200132	0.000483936	CDKN1C;NSD1;LIMK1;GTF2IRD1;GTF2I
Broad foot (HP:0001769)	5/38	0.000200132	0.000483936	PRKAR1A;CAV1;NSD1;NLRP3;FGFR1
Cutaneous finger syndactyly (HP:0010554)	4/21	0.000204982	0.00049314	NOG;PAX3;ROR2;IRF6
Delayed gross motor development (HP:0002194)	4/21	0.000204982	0.00049314	COL1A1;COL1A2;PTEN;FGF3
Dialeptic seizures (HP:0011146)	4/21	0.000204982	0.00049314	TSC1;CHD2;SCN2A;SCN1A
Sandal gap (HP:0001852)	5/39	0.000226893	0.000538751	SALL4;NSD1;ROR2;ARID1B;ATR
Open mouth (HP:0000194)	5/39	0.000226893	0.000538751	RAI1;KANSL1;PRKAR1A;TCF4;BRAF
Conjunctival hamartoma (HP:0100780)	3/9	0.000230404	0.000538751	PTEN;SDHC;SDHD
Humeroradial synostosis (HP:0003041)	3/9	0.000230404	0.000538751	NOG;GDF5;FGFR1
Synostosis involving the elbow (HP:0003938)	3/9	0.000230404	0.000538751	NOG;GDF5;FGFR1
Abnormality of the aortic arch (HP:0012303)	3/9	0.000230404	0.000538751	CREBBP;GATA6;GLI3
Rectovaginal fistula (HP:0000143)	3/9	0.000230404	0.000538751	SALL1;SALL4;MNX1
Rectal fistula (HP:0100590)	3/9	0.000230404	0.000538751	SALL1;SALL4;MNX1
Unilateral renal agenesis (HP:0000122)	3/9	0.000230404	0.000538751	SF3B4;PTPN11;HNF1B
Annular pancreas (HP:0001734)	3/9	0.000230404	0.000538751	MYCN;FOXF1;KCNAB2
Congenital malformation of the right heart (HP:0011723)	3/9	0.000230404	0.000538751	CHD7;GATA6;NKX2-5
Abnormality of the 1st metacarpal (HP:0010009)	3/9	0.000230404	0.000538751	SALL4;NOG;GDF5
Double outlet right ventricle (HP:0001719)	3/9	0.000230404	0.000538751	CHD7;GATA6;NKX2-5
Hepatoblastoma (HP:0002884)	3/9	0.000230404	0.000538751	CDKN1C;APC;NSD1
Nonimmune hydrops fetalis (HP:0001790)	3/9	0.000230404	0.000538751	COL1A1;COL1A2;SOX18
Abnormality of the pulmonary veins (HP:0011718)	3/9	0.000230404	0.000538751	WT1;FOXF1;TBX5
Menstrual irregularities (HP:0000858)	3/9	0.000230404	0.000538751	PRKAR1A;GNAS;FOXL2
Limited elbow extension (HP:0001377)	4/22	0.000247718	0.000575437	SF3B4;NIPBL;COL2A1;LMX1B
Intellectual disability, moderate (HP:0002342)	4/22	0.000247718	0.000575437	ZEB2;TWIST1;SHANK3;PAX1
Prominent supraorbital ridges (HP:0000336)	4/22	0.000247718	0.000575437	CAV1;PIK3R1;PITX2;FGFR1
Polar cataract (HP:0010696)	4/22	0.000247718	0.000575437	FOXE3;FZD4;NF2;PITX3
Childhood onset (HP:0011463)	5/41	0.000288493	0.000667966	GCH1;FECH;WT1;PMP22;SCN1A
Spastic tetraplegia (HP:0002510)	5/41	0.000288493	0.000667966	SOX2;ELOVL4;STXBP1;SCN2A;SOX10
Camptodactyly of toe (HP:0001836)	4/23	0.000296502	0.00068205	SALL1;CAV1;GLI3;FBN1
Hereditary nonpolyposis colorectal carcinoma (HP:0006716)	4/23	0.000296502	0.00068205	MSH6;APC;EP300;TP53
Status epilepticus (HP:0002133)	4/23	0.000296502	0.00068205	STXBP1;CHD2;SCN2A;SCN1A
Cleft eyelid (HP:0000625)	4/23	0.000296502	0.00068205	SF3B4;TCOF1;CHD7;ADAR
Bronchomalacia (HP:0002780)	3/10	0.000325657	0.000733635	EHMT1;SOX9;FGFR1
Alacrima (HP:0000522)	3/10	0.000325657	0.000733635	SOX10;PAX1;FGF10
Abnormality of the phalanges of the hallux (HP:0010057)	3/10	0.000325657	0.000733635	CREBBP;TWIST1;GLI3
Glucose intolerance (HP:0000833)	3/10	0.000325657	0.000733635	CAV1;HNF1B;PIK3R1
Vaginal fistula (HP:0004320)	3/10	0.000325657	0.000733635	SALL1;SALL4;MNX1
Overriding aorta (HP:0002623)	3/10	0.000325657	0.000733635	LIMK1;GTF2IRD1;GTF2I
Failure to thrive in infancy (HP:0001531)	3/10	0.000325657	0.000733635	RET;DYRK1A;PTPN11
Bilateral microphthalmos (HP:0007633)	3/10	0.000325657	0.000733635	SHH;TCOF1;PTCH1
Sparse lateral eyebrow (HP:0005338)	3/10	0.000325657	0.000733635	KMT2D;TRPS1;TBX3
Elfin facies (HP:0004428)	3/10	0.000325657	0.000733635	LIMK1;GTF2IRD1;GTF2I
Aplasia cutis congenita (HP:0001057)	3/10	0.000325657	0.000733635	NOTCH1;MSX2;ALX4
Abnormality of binocular vision (HP:0011514)	3/10	0.000325657	0.000733635	TGFB1;SLC2A1;ATP1A2
Diplopia (HP:0000651)	3/10	0.000325657	0.000733635	TGFB1;SLC2A1;ATP1A2
Narrow forehead (HP:0000341)	6/65	0.000336542	0.000756951	ZIC2;ANKRD11;DYRK1A;TCF4;GATA4;BRAF
Cutaneous syndactyly (HP:0012725)	4/24	0.000351808	0.000782592	NOG;PAX3;ROR2;IRF6
Mitral regurgitation (HP:0001653)	4/24	0.000351808	0.000782592	SMAD4;SMAD3;COL1A2;FBN1
Slow-growing hair (HP:0002217)	4/24	0.000351808	0.000782592	SMARCB1;TRPS1;BRAF;ARID1B
Abnormality of hair growth rate (HP:0011363)	4/24	0.000351808	0.000782592	SMARCB1;TRPS1;BRAF;ARID1B
Hyperthyroidism (HP:0000836)	4/24	0.000351808	0.000782592	HIRA;GNAS;PTEN;COMT
Horseshoe kidney (HP:0000085)	4/24	0.000351808	0.000782592	SALL4;CHD7;MNX1;PAX2
Chest pain (HP:0100749)	4/24	0.000351808	0.000782592	APC;TSC2;TSC1;TP53
Vertigo (HP:0002321)	5/43	0.000362007	0.000802761	COL3A1;TNXB;ATP1A2;NF2;VHL
Congenital cataract (HP:0000519)	5/43	0.000362007	0.000802761	RET;CAV1;MYH9;VHL;SDHD
Cerebellar hypoplasia (HP:0001321)	6/67	0.000397003	0.00087899	BMP4;SMARCB1;SIX3;CAMTA1;PAX6;PAFAH1B1
Truncal obesity (HP:0001956)	4/25	0.000414119	0.000912608	NIPBL;CREBBP;PRKAR1A;GNAS
Impaired pain sensation (HP:0007328)	4/25	0.000414119	0.000912608	RAI1;OPA1;SHANK3;FBN1
Abnormality of pain sensation (HP:0010832)	4/25	0.000414119	0.000912608	RAI1;OPA1;SHANK3;FBN1
Thickened helices (HP:0000391)	3/11	0.000443032	0.000962847	RB1;TCF4;BRAF
Natal tooth (HP:0000695)	3/11	0.000443032	0.000962847	DSP;EHMT1;GLI3
Abnormality of the right ventricle (HP:0001707)	3/11	0.000443032	0.000962847	NOTCH1;BMPR2;ROR2
Abnormality of the middle phalanges of the toes (HP:0010183)	3/11	0.000443032	0.000962847	NOG;GDF5;FGFR1
Adactyly (HP:0009776)	3/11	0.000443032	0.000962847	NOTCH1;RBPJ;GDF5
Papillary thyroid carcinoma (HP:0002895)	3/11	0.000443032	0.000962847	JAG1;APC;PRKAR1A
Large earlobe (HP:0009748)	3/11	0.000443032	0.000962847	EFTUD2;ZEB2;PTCH1
Morphological abnormality of the inner ear (HP:0011390)	3/11	0.000443032	0.000962847	EYA1;SOX10;FGF3
Abnormality of nail color (HP:0100643)	3/11	0.000443032	0.000962847	STK11;TRPS1;KIF11
Abnormality of the labia (HP:0000058)	4/26	0.000483924	0.0010469	NIPBL;CHD7;ROR2;IRF6
Abnormality of the epiphysis of the femoral head (HP:0010574)	4/26	0.000483924	0.0010469	RET;CREBBP;COL2A1;TRPS1
Portal hypertension (HP:0001409)	4/26	0.000483924	0.0010469	SMAD4;NOTCH1;RBPJ;ENG
Myelodysplasia (HP:0002863)	5/46	0.000497758	0.00107519	BRAF;PTPN11;BUB3;TP53;RUNX1
Abnormal blistering of the skin (HP:0008066)	6/70	0.000503239	0.00108537	DSP;TERT;ATP2A2;KRT5;KCNAB2;ATP2C1
Retinopathy (HP:0000488)	6/71	0.000543168	0.00116971	CDKN2B;COL2A1;TERT;CDKN2A;CHD7;KIF11
Broad nasal tip (HP:0000455)	4/27	0.000561717	0.00120599	RNF135;TFAP2B;PRKAR1A;KIF11
Generalized myoclonic seizures (HP:0002123)	4/27	0.000561717	0.00120599	ELOVL4;STXBP1;CHD2;SCN1A
Shallow orbits (HP:0000586)	3/12	0.000584452	0.0012435	TWIST1;FBN1;FGFR1
Decreased lacrimation (HP:0000633)	3/12	0.000584452	0.0012435	SOX10;PAX1;FGF10
Down-sloping shoulders (HP:0200021)	3/12	0.000584452	0.0012435	EYA1;PTCH1;CHD7
Abnormality of the columella (HP:0009929)	3/12	0.000584452	0.0012435	ZEB2;CREBBP;NOG
Infantile muscular hypotonia (HP:0008947)	3/12	0.000584452	0.0012435	COL1A1;COL5A1;TRPS1
Insomnia (HP:0100785)	3/12	0.000584452	0.0012435	LIMK1;GTF2IRD1;GTF2I
Tarsal synostosis (HP:0008368)	4/28	0.000647993	0.00135829	NOG;FBLN1;GDF5;FGFR1
Abnormality of the femoral head (HP:0003368)	4/28	0.000647993	0.00135829	RET;CREBBP;COL2A1;TRPS1
Congenital hip dislocation (HP:0001374)	4/28	0.000647993	0.00135829	COL1A1;KMT2D;COL1A2;EYA1
Abnormality of femoral epiphyses (HP:0006499)	4/28	0.000647993	0.00135829	RET;CREBBP;COL2A1;TRPS1
Abnormality involving the epiphyses of the lower limbs (HP:0006500)	4/28	0.000647993	0.00135829	RET;CREBBP;COL2A1;TRPS1
Abnormality of the hepatic vasculature (HP:0006707)	4/28	0.000647993	0.00135829	SMAD4;NOTCH1;RBPJ;ENG
Joint swelling (HP:0001386)	4/28	0.000647993	0.00135829	PRKAR1A;SLC40A1;FAS;LMX1B
Postnatal microcephaly (HP:0005484)	4/28	0.000647993	0.00135829	SLC2A1;UBE3A;PAFAH1B1;SCN1A
Delayed puberty (HP:0000823)	4/28	0.000647993	0.00135829	TGFB1;CHD7;PTPN11;TBX3
Multifactorial inheritance (HP:0001426)	4/28	0.000647993	0.00135829	PPARG;IRF6;SHANK3;TP53
Hypoplasia of the corpus callosum (HP:0002079)	7/103	0.000713541	0.00149348	SOX2;ZEB2;STXBP1;FOXG1;KCNQ2;ALX4;TCF4
Rocker bottom foot (HP:0001838)	5/50	0.000734311	0.0015283	FGF8;CHD7;SOX10;ARID1B;FGFR1
Bifid uvula (HP:0000193)	4/29	0.000743253	0.0015283	BMP4;EYA1;SIX3;IRF6
Joint contractures involving the joints of the feet (HP:0100492)	4/29	0.000743253	0.0015283	SALL1;CAV1;GLI3;FBN1
Flexion contracture of toe (HP:0005830)	4/29	0.000743253	0.0015283	SALL1;CAV1;GLI3;FBN1
Papilloma (HP:0012740)	4/29	0.000743253	0.0015283	PTEN;SDHC;PIK3R1;SDHD
Wormian bones (HP:0002645)	4/29	0.000743253	0.0015283	COL1A1;TNXB;COL1A2;RUNX2
Verrucae (HP:0200043)	4/29	0.000743253	0.0015283	PTEN;SDHC;PIK3R1;SDHD
Respiratory distress (HP:0002098)	4/29	0.000743253	0.0015283	COL2A1;NKX2-1;SOX9;FGFR1
Aplasia/Hypoplasia of the thymus (HP:0010515)	4/29	0.000743253	0.0015283	HIRA;TCOF1;CHD7;COMT
Pulmonary infiltrates (HP:0002113)	4/29	0.000743253	0.0015283	CAV1;TSC2;TSC1;FOXP1
Fibular hypoplasia (HP:0003038)	3/13	0.000751744	0.0015283	SOX9;GDF5;ATR
Hypoplastic labia majora (HP:0000059)	3/13	0.000751744	0.0015283	NIPBL;IRF6;ROR2
Macroorchidism (HP:0000053)	3/13	0.000751744	0.0015283	PTEN;NF1;GNAS
Aplasia/Hypoplasia of the sternum (HP:0006714)	3/13	0.000751744	0.0015283	NIPBL;NOG;SOX9
Vertebral hypoplasia (HP:0008417)	3/13	0.000751744	0.0015283	SOX2;PRKAR1A;SOX9
Aplasia/Hypoplasia of the vertebrae (HP:0008515)	3/13	0.000751744	0.0015283	SOX2;PRKAR1A;SOX9
Decreased subcutaneous fat (HP:0001002)	3/13	0.000751744	0.0015283	TGFB1;PPARG;FBN1
Pulmonary artery stenosis (HP:0004415)	3/13	0.000751744	0.0015283	ZEB2;JAG1;NKX2-5
Aplasia/Hypoplasia of the phalanges of the toes (HP:0010173)	3/13	0.000751744	0.0015283	NOG;ROR2;GDF5
Shawl scrotum (HP:0000049)	3/13	0.000751744	0.0015283	CREBBP;HNF1B;TBX3
Sloping forehead (HP:0000340)	6/76	0.000781116	0.00158573	RELN;KIF11;BUB3;GLI3;RUNX2;ATR
Asthma (HP:0002099)	5/51	0.000804695	0.00163126	HIRA;SHH;ELOVL4;NKX2-1;COMT
Hypogonadotrophic hypogonadism (HP:0000044)	4/30	0.000847999	0.00171659	SOX2;FGF8;CHD7;FGFR1
Duplication of thumb phalanx (HP:0009942)	3/14	0.000946644	0.00189731	SALL1;TBX5;FGF10
Abnormality of the labia majora (HP:0012881)	3/14	0.000946644	0.00189731	NIPBL;ROR2;IRF6
Neonatal death (HP:0003811)	3/14	0.000946644	0.00189731	DSP;FOXF1;GLI3
Midline defect of the nose (HP:0004122)	3/14	0.000946644	0.00189731	PTCH1;NF1;ALX4
Skin nodule (HP:0200036)	3/14	0.000946644	0.00189731	ATP2A2;TSC2;TSC1
Abnormal finger flexion creases (HP:0006143)	3/14	0.000946644	0.00189731	NOG;LMX1B;ATR
Protruding tongue (HP:0010808)	3/14	0.000946644	0.00189731	NRXN1;EHMT1;UBE3A
Laryngomalacia (HP:0001601)	4/31	0.000962735	0.00192411	CREBBP;CHD7;SOX9;TBX3
Spastic paraplegia (HP:0001258)	4/31	0.000962735	0.00192411	SPAST;STXBP1;SLC2A1;PAX3
Erectile abnormalities (HP:0100639)	4/32	0.00108796	0.00216827	FGF8;CHD7;SOX10;FGFR1
Amaurosis fugax (HP:0100576)	4/32	0.00108796	0.00216827	MSH6;MSH2;MLH1;TP53
Lipoatrophy (HP:0100578)	5/55	0.00113746	0.00226374	COL3A1;BAG3;CAV1;TPM1;FBN1
Abnormality of the distal phalanx of the thumb (HP:0009617)	3/15	0.0011708	0.002301	CREBBP;PTCH1;GLI3
Glossoptosis (HP:0000162)	3/15	0.0011708	0.002301	COL2A1;TCOF1;SOX9
Conical tooth (HP:0000698)	3/15	0.0011708	0.002301	SATB2;FGF3;FGF10
Gonadal dysgenesis (HP:0000133)	3/15	0.0011708	0.002301	STK11;WT1;GATA4
Fragile skin (HP:0001030)	3/15	0.0011708	0.002301	COL1A1;COL3A1;COL5A1
Respiratory difficulties (HP:0002880)	3/15	0.0011708	0.002301	EFTUD2;STAT5B;CREBBP
Postural tremor (HP:0002174)	3/15	0.0011708	0.002301	GCH1;MPZ;PMP22
Keratoconus (HP:0000563)	3/15	0.0011708	0.002301	COL3A1;CRX;LMX1B
Increased corneal curvature (HP:0100692)	3/15	0.0011708	0.002301	COL3A1;CRX;LMX1B
Abdominal distention (HP:0003270)	4/33	0.00122419	0.00239927	ZEB2;COL2A1;PAX8;MNX1
Stroke (HP:0001297)	4/33	0.00122419	0.00239927	SMAD4;JAG1;VHL;ENG
Nephrotic syndrome (HP:0000100)	6/84	0.00132036	0.00258418	WT1;CHD7;NLRP3;LMX1B;GATA3;PAX2
Elbow flexion contracture (HP:0002987)	4/34	0.00137191	0.00267768	NIPBL;COL6A1;PITX1;ATR
Paraplegia (HP:0010550)	4/34	0.00137191	0.00267768	SPAST;STXBP1;SLC2A1;PAX3
Aortic regurgitation (HP:0001659)	3/16	0.00142576	0.00275997	SMAD3;COL1A2;FBN1
Abnormal cartilage morphology (HP:0002763)	3/16	0.00142576	0.00275997	COL2A1;TCOF1;PTPN11
Oligodontia (HP:0000677)	3/16	0.00142576	0.00275997	SATB2;ANKRD11;PAX9
Prominent metopic ridge (HP:0005487)	3/16	0.00142576	0.00275997	KANSL1;FOXG1;GCK
Flat occiput (HP:0005469)	3/16	0.00142576	0.00275997	PTCH1;UBE3A;KIF11
Palpitations (HP:0001962)	3/16	0.00142576	0.00275997	KCNH2;SDHC;SDHD
Abnormal cortical bone morphology (HP:0003103)	4/35	0.00153163	0.00295684	COL1A1;TGFB1;LEMD3;FBN1
Depression (HP:0000716)	4/35	0.00153163	0.00295684	SPAST;PRKAR1A;GNAS;ATP2A2
Small for gestational age (HP:0001518)	5/60	0.00168493	0.00324837	COL1A1;COL1A2;KANSL1;PIK3R1;GCK
Abnormality of the pericardium (HP:0001697)	4/36	0.00170385	0.00327574	EXT1;SMAD4;TSC2;TSC1
Ventricular arrhythmia (HP:0004308)	4/36	0.00170385	0.00327574	DSP;KCNH2;TSC2;TSC1
Median cleft lip (HP:0000161)	3/17	0.001713	0.00327574	TGIF1;PTCH1;SIX3
Palpebral edema (HP:0100540)	3/17	0.001713	0.00327574	FOXG1;CAMTA1;SHANK3
Abnormality of calcium-phosphate metabolism (HP:0100530)	3/17	0.001713	0.00327574	RET;PRKAR1A;GNAS
Hypercholesterolemia (HP:0003124)	3/17	0.001713	0.00327574	RAI1;JAG1;CAV1
Macrocytic anemia (HP:0001972)	4/37	0.00188906	0.0036027	RPS26;RPS17;ANKRD11;RPS24
Stage 5 chronic kidney disease (HP:0003774)	4/37	0.00188906	0.0036027	WT1;MYH9;HNF1B;PAX2
Distal sensory impairment (HP:0002936)	5/62	0.00195055	0.00371495	BAG3;CAV1;MPZ;PMP22;SOX10
Skull defect (HP:0001362)	3/18	0.00203392	0.00384788	NOTCH1;ALX4;RBPJ
Abnormality of the thoracic spine (HP:0100711)	3/18	0.00203392	0.00384788	COL2A1;ANKRD11;TBX5
Abnormality of the sella turcica (HP:0002679)	3/18	0.00203392	0.00384788	BMP4;PTCH1;LHX4
Thickened calvaria (HP:0002684)	3/18	0.00203392	0.00384788	SMAD4;GNAS;RUNX2
Dyskinesia (HP:0100660)	3/18	0.00203392	0.00384788	PRRT2;FOXG1;SLC2A1
Intellectual disability, progressive (HP:0006887)	4/38	0.00208776	0.00393923	GCH1;UBE3A;TCF4;NKX2-5
Delayed myelination (HP:0012448)	4/38	0.00208776	0.00393923	BMP4;ELOVL4;FOXG1;SHANK3
Thrombophlebitis (HP:0004418)	4/39	0.00230043	0.00433473	SMAD4;KIF11;TP53;ENG
Taurodontia (HP:0000679)	3/19	0.00238982	0.00446163	RAI1;FGF3;FGF10
Abnormality of the dental root (HP:0006486)	3/19	0.00238982	0.00446163	RAI1;FGF3;FGF10
Abnormality of permanent molar morphology (HP:0011071)	3/19	0.00238982	0.00446163	RAI1;FGF3;FGF10
Short clavicles (HP:0000894)	3/19	0.00238982	0.00446163	MSX2;RUNX2;TBX3
Aplasia/Hypoplasia of the fibula (HP:0006492)	3/19	0.00238982	0.00446163	SOX9;GDF5;ATR
Supernumerary nipples (HP:0002558)	3/19	0.00238982	0.00446163	TFAP2B;ZEB2;PTEN
Focal segmental glomerulosclerosis (HP:0000097)	3/19	0.00238982	0.00446163	WT1;PAX2;CD2AP
Restrictive lung disease (HP:0002091)	4/40	0.00252756	0.00470638	COL2A1;NLRP3;TSC2;TSC1
Hypercalciuria (HP:0002150)	4/40	0.00252756	0.00470638	CDKN1C;LIMK1;GTF2IRD1;GTF2I
Oligohydramnios (HP:0001562)	5/67	0.00274712	0.00510848	RET;ALX4;HNF1B;PAX2;PHOX2B
Abnormality of molar (HP:0011077)	3/20	0.00278194	0.00511948	RAI1;FGF3;FGF10
Abnormality of molar morphology (HP:0011070)	3/20	0.00278194	0.00511948	RAI1;FGF3;FGF10
Abnormality of the musculature of the hand (HP:0001421)	3/20	0.00278194	0.00511948	KANSL1;SALL4;FGF10
Leiomyosarcoma (HP:0100243)	3/20	0.00278194	0.00511948	APC;EP300;TP53
Uterine leiomyosarcoma (HP:0002891)	3/20	0.00278194	0.00511948	APC;EP300;TP53
Generalized hypotonia (HP:0001290)	3/20	0.00278194	0.00511948	RAI1;KANSL1;SHANK3
Tibial bowing (HP:0002982)	3/20	0.00278194	0.00511948	COL1A1;COL1A2;SOX9
Hepatocellular carcinoma (HP:0001402)	3/20	0.00278194	0.00511948	JAG1;APC;TP53
Abnormality of the dental pulp (HP:0006479)	3/21	0.00321143	0.00588693	RAI1;FGF3;FGF10
Aplasia/Hypoplasia of the clavicles (HP:0006710)	3/21	0.00321143	0.00588693	MSX2;TBX3;RUNX2
Cystic hygroma (HP:0000476)	3/21	0.00321143	0.00588693	COL2A1;PTPN11;BRAF
Short palpebral fissure (HP:0012745)	3/22	0.00367938	0.00670139	MYCN;SOX9;RBPJ
Palmoplantar hyperkeratosis (HP:0000972)	3/22	0.00367938	0.00670139	DSP;PTEN;KRT5
Chronic obstructive pulmonary disease (HP:0006510)	3/22	0.00367938	0.00670139	HIRA;NCF1;COMT
Obstructive lung disease (HP:0006536)	3/22	0.00367938	0.00670139	HIRA;NCF1;COMT
Torticollis (HP:0000473)	3/22	0.00367938	0.00670139	SYNGAP1;GCH1;COL6A1
Tracheal stenosis (HP:0002777)	3/23	0.00418681	0.00756724	SMAD4;COL2A1;FBN1
Coxa vara (HP:0002812)	3/23	0.00418681	0.00756724	EXT1;COL2A1;RUNX2
Joint stiffness (HP:0001387)	3/23	0.00418681	0.00756724	COL2A1;LEMD3;FBN1
Aortic valve stenosis (HP:0001650)	3/23	0.00418681	0.00756724	SMAD4;NR2F2;FBN1
Bowel incontinence (HP:0002607)	3/23	0.00418681	0.00756724	HIRA;SALL1;COMT
Neonatal onset (HP:0003623)	3/23	0.00418681	0.00756724	STXBP1;KCNQ2;KRT5
Corneal dystrophy (HP:0001131)	4/46	0.00422027	0.00761799	FOXC1;PAX6;PITX2;FBN1
Femoral bowing (HP:0002980)	3/24	0.00473467	0.00843903	COL1A1;COL1A2;GDF5
Stillbirth (HP:0003826)	3/24	0.00473467	0.00843903	COL2A1;PTEN;GDF5
Aplasia/Hypoplasia of the tongue (HP:0010295)	3/24	0.00473467	0.00843903	BMP4;OTX2;GLI3
Erythema (HP:0010783)	3/24	0.00473467	0.00843903	FECH;ELOVL4;ATP2C1
Glomerulosclerosis (HP:0000096)	3/24	0.00473467	0.00843903	WT1;PAX2;CD2AP
Palmar hyperkeratosis (HP:0010765)	3/24	0.00473467	0.00843903	DSP;PTEN;KRT5
Hypokalemia (HP:0002900)	3/24	0.00473467	0.00843903	SMAD4;COL3A1;BMPR1A
Abnormal autonomic nervous system physiology (HP:0012332)	3/24	0.00473467	0.00843903	CAV1;SOX10;SNCA
Abnormal large intestine physiology (HP:0012700)	3/24	0.00473467	0.00843903	HIRA;SALL1;COMT
Unsteady gait (HP:0002317)	3/24	0.00473467	0.00843903	CREBBP;CAMTA1;SHANK3
Epistaxis (HP:0000421)	4/48	0.00492111	0.00876031	SMAD4;MYH9;ENG;RUNX1
Acanthosis nigricans (HP:0000956)	3/25	0.00532384	0.0093327	CAV1;PTEN;PPARG
Severe short stature (HP:0003510)	3/25	0.00532384	0.0093327	STAT5B;COL2A1;FBN1
Aplasia/hypoplasia of the femur (HP:0005613)	3/25	0.00532384	0.0093327	COL2A1;GDF5;RUNX2
Microcytic anemia (HP:0001935)	3/25	0.00532384	0.0093327	SMAD4;FECH;ENG
Broad metatarsal (HP:0001783)	2/8	0.00542706	0.0093327	FBN1;FGFR1
Broad face (HP:0000283)	2/8	0.00542706	0.0093327	RAI1;PTCH1
Flat capital femoral epiphysis (HP:0003370)	2/8	0.00542706	0.0093327	COL2A1;TRPS1
Septate vagina (HP:0001153)	2/8	0.00542706	0.0093327	GATA3;MNX1
Stenosis of the external auditory canal (HP:0000402)	2/8	0.00542706	0.0093327	EYA1;SALL4
11 pairs of ribs (HP:0000878)	2/8	0.00542706	0.0093327	SOX9;ATR
Aplasia/Hypoplasia of the sacrum (HP:0008517)	2/8	0.00542706	0.0093327	ROR2;MNX1
Oligodactyly (hands) (HP:0001180)	2/8	0.00542706	0.0093327	NIPBL;CHD7
Ulnar claw (HP:0001178)	2/8	0.00542706	0.0093327	MPZ;PMP22
Hyperventilation (HP:0002883)	2/8	0.00542706	0.0093327	NRXN1;TCF4
Premature rupture of membranes (HP:0001788)	2/8	0.00542706	0.0093327	COL1A1;COL5A1
Abnormality of the left ventricular outflow tract (HP:0011103)	2/8	0.00542706	0.0093327	PTPN11;NKX2-5
Prostate neoplasm (HP:0100787)	2/8	0.00542706	0.0093327	KLF6;TP53
Short middle phalanx of the 5th finger (HP:0004220)	2/8	0.00542706	0.0093327	ROR2;RUNX2
Multiple enchondromatosis (HP:0005701)	2/8	0.00542706	0.0093327	TCOF1;PTPN11
Peripheral hypomyelination (HP:0007182)	2/8	0.00542706	0.0093327	MPZ;SOX10
Anomalous pulmonary venous return (HP:0010772)	2/8	0.00542706	0.0093327	WT1;TBX5
Peritonitis (HP:0002586)	2/8	0.00542706	0.0093327	COL1A1;COL5A1
Subaortic stenosis (HP:0001682)	2/8	0.00542706	0.0093327	PTPN11;NKX2-5
Syringomyelia (HP:0003396)	2/8	0.00542706	0.0093327	LEMD3;RUNX2
Spinal cord lesions (HP:0100561)	2/8	0.00542706	0.0093327	LEMD3;RUNX2
Metaphyseal dysplasia (HP:0100255)	2/8	0.00542706	0.0093327	CDKN1C;RUNX2
Thyroid-stimulating hormone excess (HP:0002925)	2/8	0.00542706	0.0093327	PAX8;NKX2-1
Autoimmune thrombocytopenia (HP:0001973)	2/8	0.00542706	0.0093327	KMT2D;FAS
Patellar aplasia (HP:0006443)	3/26	0.00595513	0.010216	SMARCB1;LMX1B;ARID1B
Iris hypopigmentation (HP:0007730)	3/26	0.00595513	0.010216	KCNAB2;PITX2;SOX10
Glomerulopathy (HP:0100820)	4/52	0.00654836	0.0112201	FOXC2;WT1;CAV1;LMX1B
Flat face (HP:0012368)	3/27	0.00662931	0.0113041	COL2A1;EHMT1;TWIST1
Chondrocalcinosis (HP:0000934)	3/27	0.00662931	0.0113041	EXT1;CAV1;PTPN11
Hammertoe (HP:0001765)	3/27	0.00662931	0.0113041	MPZ;PMP22;FBN1
Craniofacial dystonia (HP:0012179)	3/27	0.00662931	0.0113041	SYNGAP1;GCH1;COL6A1
Short 4th metacarpal (HP:0010044)	2/9	0.00691182	0.0115224	PTCH1;GLI3
Microglossia (HP:0000171)	2/9	0.00691182	0.0115224	BMP4;GLI3
Aplasia/Hypoplasia of the 4th metacarpal (HP:0010042)	2/9	0.00691182	0.0115224	PTCH1;GLI3
Stomach cancer (HP:0012126)	2/9	0.00691182	0.0115224	KLF6;APC
Chin dimple (HP:0010751)	2/9	0.00691182	0.0115224	CHD7;PIK3R1
Mitral stenosis (HP:0001718)	2/9	0.00691182	0.0115224	PRKAR1A;FBN1
Abnormality of the renal collecting system (HP:0004742)	2/9	0.00691182	0.0115224	TNXB;EYA1
Subacute progressive viral hepatitis (HP:0006572)	2/9	0.00691182	0.0115224	APC;TP53
Abnormal pupillary function (HP:0007686)	2/9	0.00691182	0.0115224	SIX6;MPZ
Delayed CNS myelination (HP:0002188)	2/9	0.00691182	0.0115224	BMP4;SHANK3
Aplasia/Hypoplasia of the fovea (HP:0008060)	2/9	0.00691182	0.0115224	PAX6;MITF
Bilateral sensorineural hearing impairment (HP:0008619)	2/9	0.00691182	0.0115224	MYH9;MITF
Hypoplasia of the fovea (HP:0007750)	2/9	0.00691182	0.0115224	PAX6;MITF
Cerebral aneurysm (HP:0004944)	2/9	0.00691182	0.0115224	COL3A1;PKD1
Reticulocytopenia (HP:0001896)	2/9	0.00691182	0.0115224	RPS17;RPS24
Action tremor (HP:0002345)	2/9	0.00691182	0.0115224	MPZ;PMP22
Gastrointestinal infarctions (HP:0005244)	2/9	0.00691182	0.0115224	STK11;COL3A1
Elevated circulating parathyroid hormone (PTH) level (HP:0003165)	2/9	0.00691182	0.0115224	PRKAR1A;GNAS
Slender build (HP:0001533)	2/9	0.00691182	0.0115224	TGFB1;COL6A1
Muscular hypotonia of the trunk (HP:0008936)	4/53	0.00700452	0.0116632	SPR;SOX10;GCK;PAFAH1B1
Furrowed tongue (HP:0000221)	3/28	0.00734707	0.012148	PTEN;SDHC;SDHD
Sclerocornea (HP:0000647)	3/28	0.00734707	0.012148	SOX2;BMP4;FOXE3
Abnormal delivery (HP:0001787)	3/28	0.00734707	0.012148	COL1A1;COL1A2;COL5A1
Abnormality of Sharpey fibers (HP:0100685)	3/28	0.00734707	0.012148	EXT1;CAV1;PTPN11
Plantar hyperkeratosis (HP:0007556)	3/28	0.00734707	0.012148	DSP;PTEN;KRT5
Abnormality of reticulocytes (HP:0004312)	3/28	0.00734707	0.012148	RPS17;SLC2A1;RPS24
Focal dystonia (HP:0004373)	3/29	0.00810905	0.0133922	SYNGAP1;GCH1;COL6A1
Mesomelia (HP:0003027)	2/10	0.00855836	0.0137809	ROR2;GDF5
Single umbilical artery (HP:0001195)	2/10	0.00855836	0.0137809	FOXF1;GATA6
Thoracolumbar scoliosis (HP:0002944)	2/10	0.00855836	0.0137809	COL2A1;ROR2
Abnormality of the fetal cardiovascular system (HP:0010948)	2/10	0.00855836	0.0137809	FOXF1;GATA6
Abnormal umbilical cord blood vessels (HP:0011403)	2/10	0.00855836	0.0137809	FOXF1;GATA6
Coronal craniosynostosis (HP:0004440)	2/10	0.00855836	0.0137809	TWIST1;FGFR1
Turricephaly (HP:0000262)	2/10	0.00855836	0.0137809	TWIST1;FGFR1
Overlapping toe (HP:0001845)	2/10	0.00855836	0.0137809	SF3B4;SMAD4
Abnormality of the distal phalanges of the toes (HP:0010182)	2/10	0.00855836	0.0137809	NOG;ROR2
Breech presentation (HP:0001623)	2/10	0.00855836	0.0137809	COL1A1;COL1A2
Neonatal hypoglycemia (HP:0001998)	2/10	0.00855836	0.0137809	CDKN1C;NSD1
Enlarged epiphyses (HP:0010580)	2/10	0.00855836	0.0137809	PIK3R1;GDF5
Segmental peripheral demyelination/remyelination (HP:0003481)	2/10	0.00855836	0.0137809	MPZ;PMP22
Potter facies (HP:0002009)	2/10	0.00855836	0.0137809	RET;PAX2
Neonatal respiratory distress (HP:0002643)	2/10	0.00855836	0.0137809	NKX2-1;RUNX2
Facial shape deformation (HP:0011334)	2/10	0.00855836	0.0137809	RET;PAX2
Deformed tarsal bones (HP:0008119)	2/10	0.00855836	0.0137809	COL1A2;GDF5
Ventricular fibrillation (HP:0001663)	2/10	0.00855836	0.0137809	KCNH2;DSP
Hypoplasia of the uterus (HP:0000013)	2/10	0.00855836	0.0137809	HNF1B;IRF6
Abnormality of aromatic amino acid family metabolism (HP:0004338)	2/10	0.00855836	0.0137809	SPR;GCH1
Congenital sensorineural hearing impairment (HP:0008527)	2/10	0.00855836	0.0137809	PAX3;MITF
Atonic seizures (HP:0010819)	2/10	0.00855836	0.0137809	CHD2;SCN1A
Ulnar deviation of finger (HP:0009465)	3/30	0.00891583	0.0142593	SALL1;PAX3;GDF5
Sparse eyelashes (HP:0000653)	3/30	0.00891583	0.0142593	SF3B4;DSP;TCOF1
Peripheral demyelination (HP:0011096)	3/30	0.00891583	0.0142593	MPZ;PMP22;SOX10
Recurrent skin infections (HP:0001581)	3/30	0.00891583	0.0142593	NCF1;DSG1;MNX1
Hypsarrhythmia (HP:0002521)	3/30	0.00891583	0.0142593	STXBP1;NF1;GCK
Emphysema (HP:0002097)	3/30	0.00891583	0.0142593	TSC2;TSC1;FBN1
Ectopic anus (HP:0004397)	3/31	0.00976795	0.0155344	SALL1;ROR2;TBX3
Duodenal stenosis (HP:0100867)	3/31	0.00976795	0.0155344	SHH;FOXF1;BUB3
Small intestinal stenosis (HP:0012848)	3/31	0.00976795	0.0155344	SHH;FOXF1;BUB3
EEG with generalized epileptiform discharges (HP:0011198)	3/31	0.00976795	0.0155344	STXBP1;NF1;GCK
Abnormal EKG (HP:0003115)	3/31	0.00976795	0.0155344	KCNH2;ANK2;NKX2-5
Selective tooth agenesis (HP:0001592)	2/11	0.0103618	0.0162779	GLI2;ATR
Reduced subcutaneous adipose tissue (HP:0003758)	2/11	0.0103618	0.0162779	CAV1;PPARG
Absent eyebrow (HP:0002223)	2/11	0.0103618	0.0162779	SOX18;BRAF
Abnormal auditory evoked potentials (HP:0006958)	2/11	0.0103618	0.0162779	OPA1;SOX10
Aortic aneurysm (HP:0004942)	2/11	0.0103618	0.0162779	SMAD3;FBN1
Abnormality of the fovea (HP:0000493)	2/11	0.0103618	0.0162779	PAX6;MITF
Conjunctival telangiectasia (HP:0000524)	2/11	0.0103618	0.0162779	SMAD4;ENG
Diastasis recti (HP:0001540)	2/11	0.0103618	0.0162779	CDKN1C;NSD1
Esophageal neoplasm (HP:0100751)	2/11	0.0103618	0.0162779	STK11;SDHC
Neoplasm of head and neck (HP:0012288)	2/11	0.0103618	0.0162779	STK11;SDHC
Cerebral hypomyelination (HP:0006808)	2/11	0.0103618	0.0162779	STXBP1;SOX10
Lower limb muscle weakness (HP:0007340)	3/32	0.0106659	0.0166816	SPAST;CAV1;NF1
Abnormality of the vitreous humor (HP:0004327)	3/32	0.0106659	0.0166816	RB1;COL2A1;FZD4
Epileptiform EEG discharges (HP:0011182)	3/32	0.0106659	0.0166816	STXBP1;NF1;GCK
Atrial fibrillation (HP:0005110)	3/32	0.0106659	0.0166816	SMAD3;ANK2;NKX2-5
Hypoparathyroidism (HP:0000829)	3/33	0.01161	0.0181383	HIRA;GATA3;COMT
Fused cervical vertebrae (HP:0002949)	2/12	0.0123172	0.0189301	SALL4;NOG
Buphthalmos (HP:0000557)	2/12	0.0123172	0.0189301	PTEN;TWIST1
Abnormality of the 4th metacarpal (HP:0010012)	2/12	0.0123172	0.0189301	PTCH1;GLI3
Abnormality of incisor morphology (HP:0011063)	2/12	0.0123172	0.0189301	CREBBP;FGF10
Recurrent corneal erosions (HP:0000495)	2/12	0.0123172	0.0189301	FOXC2;FGF10
Absent eyelashes (HP:0000561)	2/12	0.0123172	0.0189301	SOX18;BRAF
Deep palmar crease (HP:0006191)	2/12	0.0123172	0.0189301	CHD7;BRAF
Orthostatic hypotension (HP:0001278)	2/12	0.0123172	0.0189301	CAV1;SNCA
Hemorrhage of the eye (HP:0011885)	2/12	0.0123172	0.0189301	RB1;FZD4
Biconcave vertebral bodies (HP:0004586)	2/12	0.0123172	0.0189301	COL1A1;COL1A2
Mild short stature (HP:0003502)	2/12	0.0123172	0.0189301	COL1A1;COL1A2
Partial agenesis of the corpus callosum (HP:0001338)	2/12	0.0123172	0.0189301	NSD1;GLI2
Absent phalangeal crease (HP:0006109)	2/12	0.0123172	0.0189301	NOG;LMX1B
Abnormality of dentin (HP:0010299)	2/12	0.0123172	0.0189301	COL1A1;COL1A2
Hemiplegia (HP:0002301)	2/12	0.0123172	0.0189301	ATP1A2;SCN1A
Hypotension (HP:0002615)	3/34	0.0126008	0.0193449	CAV1;VHL;SNCA
Prominent forehead (HP:0011220)	4/63	0.0127517	0.0195554	CDKN1C;BRAF;KIF11;PIK3R1
Thickened nuchal skin fold (HP:0000474)	3/35	0.0136386	0.0208253	COL2A1;PTPN11;BRAF
Osteomyelitis (HP:0002754)	3/35	0.0136386	0.0208253	NCF1;BRAF;PIK3R1
Abnormality of potassium homeostasis (HP:0011042)	3/35	0.0136386	0.0208253	SMAD4;COL3A1;BMPR1A
Primary atrial arrhythmia (HP:0001692)	3/35	0.0136386	0.0208253	SMAD3;ANK2;NKX2-5
Thoracic kyphosis (HP:0002942)	2/13	0.0144201	0.0217838	COL2A1;ANKRD11
Vertebral clefting (HP:0008428)	2/13	0.0144201	0.0217838	SOX2;COL2A1
Insulin-resistant diabetes mellitus (HP:0000831)	2/13	0.0144201	0.0217838	PPARG;PIK3R1
Recurrent bacterial skin infections (HP:0005406)	2/13	0.0144201	0.0217838	NCF1;MNX1
Broad ribs (HP:0000885)	2/13	0.0144201	0.0217838	SMAD4;FBN1
Subcapsular cataract (HP:0000523)	2/13	0.0144201	0.0217838	FZD4;NF2
Aplasia/hypoplasia of the uterus (HP:0008684)	2/13	0.0144201	0.0217838	HNF1B;IRF6
Abnormality of the vasculature of the conjunctiva (HP:0008054)	2/13	0.0144201	0.0217838	SMAD4;ENG
Aplasia/Hypoplasia of the macula (HP:0008059)	2/13	0.0144201	0.0217838	PAX6;MITF
Abnormality of the nasal mucosa (HP:0000433)	2/13	0.0144201	0.0217838	STK11;ENG
Abnormality of the gallbladder (HP:0005264)	3/36	0.0147235	0.022195	FECH;FOXF1;BRAF
Supraventricular tachycardia (HP:0004755)	3/36	0.0147235	0.022195	SMAD3;ANK2;NKX2-5
Astigmatism (HP:0000483)	4/66	0.0149253	0.0224752	NIPBL;ANKRD11;TCF4;FBN1
Lumbar hyperlordosis (HP:0002938)	3/37	0.015856	0.0237505	COL2A1;LMX1B;FBN1
Nephrocalcinosis (HP:0000121)	3/37	0.015856	0.0237505	LIMK1;GTF2IRD1;GTF2I
Postaxial foot polydactyly (HP:0001830)	3/37	0.015856	0.0237505	BMP4;SHH;GLI3
Infertility (HP:0000789)	3/37	0.015856	0.0237505	KLHL10;PTPN11;FOXL2
Supraventricular arrhythmia (HP:0005115)	3/37	0.015856	0.0237505	SMAD3;ANK2;NKX2-5
Xerostomia (HP:0000217)	2/14	0.0166656	0.0245736	CAV1;FGF10
Abnormality of the calcaneus (HP:0008364)	2/14	0.0166656	0.0245736	COL2A1;COL1A2
Epiphyseal dysplasia (HP:0002656)	2/14	0.0166656	0.0245736	CDKN1C;COL2A1
Ureteral stenosis (HP:0000071)	2/14	0.0166656	0.0245736	KMT2D;HNF1B
Milia (HP:0001056)	2/14	0.0166656	0.0245736	PTCH1;KRT5
Relative macrocephaly (HP:0004482)	2/14	0.0166656	0.0245736	NF1;BRAF
Impaired proprioception (HP:0010831)	2/14	0.0166656	0.0245736	MPZ;PMP22
Abnormality of the pancreatic islet cells (HP:0006476)	2/14	0.0166656	0.0245736	GCK;MEN1
Abnormality of endocrine pancreas physiology (HP:0012093)	2/14	0.0166656	0.0245736	GCK;MEN1
Aplasia/Hypoplasia affecting the retina (HP:0008061)	2/14	0.0166656	0.0245736	PAX6;MITF
Confusion (HP:0001289)	2/14	0.0166656	0.0245736	SLC2A1;ATP1A2
Viral hepatitis (HP:0006562)	2/14	0.0166656	0.0245736	APC;TP53
Spastic tetraparesis (HP:0001285)	2/14	0.0166656	0.0245736	KCNQ2;PAFAH1B1
Increased variability in muscle fiber diameter (HP:0003557)	2/14	0.0166656	0.0245736	OPA1;COL6A1
Polycythemia (HP:0001901)	2/14	0.0166656	0.0245736	VHL;ENG
Recurrent lower respiratory tract infections (HP:0002783)	3/38	0.0170361	0.0250157	COL2A1;NCF1;COL6A1
Congenital hepatic fibrosis (HP:0002612)	3/38	0.0170361	0.0250157	NOTCH1;SLC40A1;RBPJ
Abnormality of the basal ganglia (HP:0002134)	3/38	0.0170361	0.0250157	GNAS;FOXP2;ATR
Pachygyria (HP:0001302)	3/38	0.0170361	0.0250157	FOXG1;ATR;PAFAH1B1
Pruritus (HP:0000989)	4/70	0.0181676	0.0266495	FECH;CHD7;ATP2A2;NLRP3
Ulnar deviation of the hand or of fingers of the hand (HP:0001193)	3/39	0.0182641	0.0267634	SALL1;PAX3;GDF5
Progressive disorder (HP:0003676)	6/145	0.0183906	0.026921	SPAST;WT1;COL6A1;GNAS;KCNQ4;LEMD3
Hypoplastic nipples (HP:0002557)	2/15	0.0190494	0.0276285	NIPBL;TBX3
Abnormality of the umbilical cord (HP:0010881)	2/15	0.0190494	0.0276285	FOXF1;GATA6
Ureteral duplication (HP:0000073)	2/15	0.0190494	0.0276285	TNXB;GATA6
Choanal stenosis (HP:0000452)	2/15	0.0190494	0.0276285	SALL4;FGFR1
Abnormality of the pubic bones (HP:0003172)	2/15	0.0190494	0.0276285	COL2A1;RUNX2
Ureteral obstruction (HP:0006000)	2/15	0.0190494	0.0276285	KMT2D;HNF1B
Micronodular cirrhosis (HP:0001413)	2/15	0.0190494	0.0276285	APC;TP53
True hermaphroditism (HP:0010459)	2/15	0.0190494	0.0276285	WT1;SOX9
Abnormality of the prostate (HP:0008775)	2/15	0.0190494	0.0276285	KLF6;TP53
Narrow chest (HP:0000774)	4/73	0.0208651	0.0302	COL2A1;SOX9;RUNX2;FBN1
Waddling gait (HP:0002515)	3/41	0.020864	0.0302	TGFB1;COL2A1;NOG
Apathy (HP:0000741)	2/16	0.0215671	0.0308693	SPAST;EHMT1
Self-mutilation (HP:0000742)	2/16	0.0215671	0.0308693	RAI1;CREBBP
Seborrheic dermatitis (HP:0001051)	2/16	0.0215671	0.0308693	HIRA;COMT
Enlarged kidneys (HP:0000105)	2/16	0.0215671	0.0308693	CDKN1C;NSD1
Cortical visual impairment (HP:0100704)	2/16	0.0215671	0.0308693	SHANK3;SCN1A
Absence seizures (HP:0002121)	2/16	0.0215671	0.0308693	CHD2;SCN1A
Ventricular tachycardia (HP:0004756)	2/16	0.0215671	0.0308693	DSP;TPM1
Abnormality of skeletal muscle fiber size (HP:0012084)	2/16	0.0215671	0.0308693	OPA1;COL6A1
Hyperuricemia (HP:0002149)	2/16	0.0215671	0.0308693	PPARG;HNF1B
Increased purine levels (HP:0004368)	2/16	0.0215671	0.0308693	HNF1B;PPARG
Hypochromic anemia (HP:0001931)	2/16	0.0215671	0.0308693	STK11;FAS
Left ventricular hypertrophy (HP:0001712)	3/42	0.0222361	0.0317626	SMAD3;GNAS;NKX2-5
Tapered finger (HP:0001182)	3/42	0.0222361	0.0317626	TCF4;RUNX2;PAX1
Pallor (HP:0000980)	3/43	0.0236563	0.0337572	RPS26;RPS17;RPS24
Abnormal vertebral ossification (HP:0100569)	2/17	0.0242143	0.0342432	COL2A1;SOX9
Diminished motivation (HP:0000745)	2/17	0.0242143	0.0342432	SPAST;EHMT1
Spinal rigidity (HP:0003306)	2/17	0.0242143	0.0342432	BAG3;COL6A1
Increased CSF protein (HP:0002922)	2/17	0.0242143	0.0342432	MPZ;PMP22
Pterygium (HP:0001059)	2/17	0.0242143	0.0342432	LMX1B;IRF6
Recurrent abscess formation (HP:0002722)	2/17	0.0242143	0.0342432	NCF1;MNX1
Squamous cell carcinoma (HP:0002860)	2/17	0.0242143	0.0342432	CDKN2A;PTEN
Inappropriate behavior (HP:0000719)	2/17	0.0242143	0.0342432	SPAST;UBE3A
Episodic fever (HP:0001954)	2/17	0.0242143	0.0342432	GCH1;NLRP3
Pulmonary embolism (HP:0002204)	3/44	0.0251245	0.035495	SMAD4;PTEN;ENG
Nail dystrophy (HP:0008404)	3/45	0.0266408	0.0375996	DSP;NOTCH1;KRT5
Thin ribs (HP:0000883)	2/18	0.0269869	0.0378618	COL2A1;SOX9
Short femoral neck (HP:0100864)	2/18	0.0269869	0.0378618	COL2A1;RUNX2
Easy fatigability (HP:0003388)	2/18	0.0269869	0.0378618	TGFB1;BAG3
Severe Myopia (HP:0011003)	2/18	0.0269869	0.0378618	ELOVL4;FBN1
Poor eye contact (HP:0000817)	2/18	0.0269869	0.0378618	FOXG1;SHANK3
Prolonged QT interval (HP:0001657)	2/18	0.0269869	0.0378618	KCNH2;ANK2
Bone marrow hypocellularity (HP:0005528)	3/46	0.028205	0.0394926	TGFB1;TERT;BRAF
Vasculitis (HP:0002633)	3/46	0.028205	0.0394926	NLRP3;FAS;LMX1B
Meckel diverticulum (HP:0002245)	2/20	0.0328916	0.0457833	FOXF1;FGFR1
Absent hair (HP:0002298)	2/20	0.0328916	0.0457833	SOX18;BRAF
Aplasia/Hypoplasia involving the femoral head and neck (HP:0009108)	2/20	0.0328916	0.0457833	COL2A1;RUNX2
Bradycardia (HP:0001662)	2/20	0.0328916	0.0457833	PAX8;ANK2
Abnormal albumin level (HP:0012116)	2/20	0.0328916	0.0457833	SMAD4;BMPR1A
Hypoalbuminemia (HP:0003073)	2/20	0.0328916	0.0457833	SMAD4;BMPR1A
Meningitis (HP:0001287)	3/49	0.0331841	0.046145	NCF1;PIK3R1;MNX1
Ovoid vertebral bodies (HP:0003300)	2/21	0.0360158	0.0497412	COL2A1;FBN1
Bicuspid aortic valve (HP:0001647)	2/21	0.0360158	0.0497412	NOTCH1;KANSL1
Abnormality of the ileum (HP:0001549)	2/21	0.0360158	0.0497412	FOXF1;FGFR1
Nasal speech (HP:0001611)	2/21	0.0360158	0.0497412	KANSL1;BAG3
Prolonged bleeding time (HP:0003010)	2/21	0.0360158	0.0497412	MYH9;RUNX1
Hypotrichosis (HP:0001006)	2/21	0.0360158	0.0497412	SOX18;DSG1
Syncope (HP:0001279)	2/21	0.0360158	0.0497412	KCNH2;ANK2
Cutaneous photosensitivity (HP:0000992)	3/52	0.0385887	0.0532427	NCF1;FECH;CHD2
Generalized amyotrophy (HP:0003700)	2/22	0.0392495	0.0538398	BAG3;COL6A1
Arterial thrombosis (HP:0004420)	2/22	0.0392495	0.0538398	PTEN;TP53
Intention tremor (HP:0002080)	2/22	0.0392495	0.0538398	ELOVL4;PTEN
Paraparesis (HP:0002385)	2/22	0.0392495	0.0538398	NF1;SOX10
Spontaneous hematomas (HP:0007420)	2/22	0.0392495	0.0538398	SMAD4;ENG
CNS hypomyelination (HP:0003429)	2/22	0.0392495	0.0538398	STXBP1;SOX10
Leukopenia (HP:0001882)	3/54	0.0424251	0.0579715	TGFB1;NOTCH1;RBPJ
Steppage gait (HP:0003376)	2/23	0.0425888	0.0579715	MPZ;PMP22
Poor coordination (HP:0002370)	2/23	0.0425888	0.0579715	CREBBP;NSD1
Generalized hypopigmentation (HP:0007513)	2/23	0.0425888	0.0579715	MITF;LEMD3
Abnormality of eosinophils (HP:0001879)	2/23	0.0425888	0.0579715	CHD7;FAS
Abnormal social behavior (HP:0012433)	2/23	0.0425888	0.0579715	FOXG1;SHANK3
Impaired social interactions (HP:0000735)	2/23	0.0425888	0.0579715	FOXG1;SHANK3
Ocular albinism (HP:0001107)	2/23	0.0425888	0.0579715	KCNAB2;SOX10
Abnormality of urine glucose concentration (HP:0011016)	2/24	0.0460301	0.0622372	GATA6;HNF1B
Glycosuria (HP:0003076)	2/24	0.0460301	0.0622372	GATA6;HNF1B
Slender long bone (HP:0003100)	2/24	0.0460301	0.0622372	COL1A1;COL1A2
Abnormality of purine metabolism (HP:0004352)	2/24	0.0460301	0.0622372	HNF1B;PPARG
External ophthalmoplegia (HP:0000544)	2/24	0.0460301	0.0622372	OPA1;SALL4
Severe muscular hypotonia (HP:0006829)	2/24	0.0460301	0.0622372	BMP4;GCH1
Nephritis (HP:0000123)	2/24	0.0460301	0.0622372	MYH9;LMX1B
Flared metaphyses (HP:0003015)	2/25	0.0495697	0.0665785	COL2A1;RUNX2
Abnormalities of placenta or umbilical cord (HP:0001194)	2/25	0.0495697	0.0665785	FOXF1;GATA6
Wide nose (HP:0000445)	2/25	0.0495697	0.0665785	GDF5;FGFR1
Onion bulb formation (HP:0003383)	2/25	0.0495697	0.0665785	MPZ;PMP22
Vaginal atresia (HP:0000148)	2/25	0.0495697	0.0665785	RET;PAX2
Prominent nose (HP:0000448)	2/25	0.0495697	0.0665785	EP300;ATR
Abnormality of sodium homeostasis (HP:0010931)	2/25	0.0495697	0.0665785	DSG1;FGFR1
Skin rash (HP:0000988)	3/58	0.0506466	0.0679605	SDHC;KRT5;PIK3R1
Slow progression (HP:0003677)	4/98	0.0526855	0.0706295	FZD4;MPZ;COL6A1;PMP22
Recurrent pneumonia (HP:0006532)	2/26	0.0532043	0.0711231	COL2A1;NCF1
Genital tract atresia (HP:0001827)	2/26	0.0532043	0.0711231	RET;PAX2
Thyroiditis (HP:0100646)	2/26	0.0532043	0.0711231	CHD7;PTEN
Keratitis (HP:0000491)	2/27	0.0569303	0.0758179	TNXB;PAX6
Foot dorsiflexor weakness (HP:0009027)	2/27	0.0569303	0.0758179	MPZ;PMP22
Macular degeneration (HP:0000608)	2/27	0.0569303	0.0758179	ELOVL4;PAX2
Severe global developmental delay (HP:0011344)	2/27	0.0569303	0.0758179	STXBP1;DYRK1A
Lissencephaly (HP:0001339)	2/28	0.0607444	0.0807456	RELN;PAFAH1B1
Morphological abnormality of the pyramidal tract (HP:0002062)	2/28	0.0607444	0.0807456	SPAST;SLC2A1
Photophobia (HP:0000613)	5/147	0.061004	0.0810147	FOXC2;CRX;MITF;FSCN2;SCN1A
Abnormality of the foot musculature (HP:0001436)	2/29	0.0646433	0.0855271	MPZ;PMP22
Rhizomelia (HP:0008905)	2/29	0.0646433	0.0855271	GDF5;FGFR1
Hypergammaglobulinemia (HP:0010702)	2/29	0.0646433	0.0855271	COL1A1;FAS
Pulmonary fibrosis (HP:0002206)	2/29	0.0646433	0.0855271	TGFB1;CAV1
Aplasia/Hypoplasia of the nipples (HP:0006709)	2/30	0.0686238	0.0906244	NIPBL;TBX3
Decreased motor nerve conduction velocity (HP:0003431)	2/30	0.0686238	0.0906244	MPZ;PMP22
Genu varum (HP:0002970)	2/31	0.0726829	0.095451	COL2A1;NSD1
Decreased number of peripheral myelinated nerve fibers (HP:0003380)	2/31	0.0726829	0.095451	MPZ;PMP22
Cellular immunodeficiency (HP:0005374)	2/31	0.0726829	0.095451	TERT;CHD7
Hypophosphatemia (HP:0002148)	2/31	0.0726829	0.095451	SLC9A3R1;GNAS
Abnormality of the renal medulla (HP:0100957)	2/31	0.0726829	0.095451	NIPBL;JAG1
Hepatitis (HP:0012115)	2/31	0.0726829	0.095451	APC;TP53

## Sheet: KEGG_2016_table
Term	Overlap	P-value	Adjusted P-value	Genes
Pathways in cancer_Homo sapiens_hsa05200	44/397	2.56591e-26	5.26012e-24	RB1;RET;CDKN1B;WNT2B;PTEN;SLC2A1;PIK3R1;GLI3;FOXO1;FGF3;GLI2;IGF1R;SHH;FGF8;EP300;VHL;NKX3-1;STAT5A;STAT5B;CREBBP;CDKN2B;SMAD4;TGFB1;SMAD3;FZD4;CDKN2A;PTCH1;BRAF;MITF;IGF1;MLH1;RUNX1;MSH6;MAPK10;BMP4;PAX8;MSH2;APC;GNAS;FAS;PPARG;TP53;FGF10;FGFR1
Signaling pathways regulating pluripotency of stem cells_Homo sapiens_hsa04550	19/142	1.97182e-13	2.02112e-11	SMAD4;SMAD3;WNT2B;BMPR2;FZD4;PCGF2;PAX6;IGF1;PIK3R1;HNF1A;SMAD5;TBX3;IGF1R;SOX2;BMP4;APC;ID2;FGFR1;BMPR1A
HTLV-I infection_Homo sapiens_hsa05166	24/258	4.47841e-13	3.06025e-11	RB1;STAT5A;STAT5B;EGR1;CREBBP;CDKN2B;SMAD4;CDKN2C;TGFB1;SMAD3;WNT2B;MSX2;FZD4;CDKN2A;SLC2A1;PIK3R1;APC;TERT;EP300;MSX1;BUB3;TP53;ATR;MAD2L1
TGF-beta signaling pathway_Homo sapiens_hsa04350	15/84	9.53359e-13	4.88596e-11	TGIF1;CREBBP;SMAD4;CDKN2B;TGFB1;BMPR2;SMAD3;NOG;SMAD5;GDF5;BMP4;ID2;EP300;PITX2;BMPR1A
Transcriptional misregulation in cancer_Homo sapiens_hsa05202	20/180	1.58157e-12	6.48444e-11	CDKN2C;CDKN1B;EYA1;PAX3;IGF1;PAX5;MLLT3;RUNX2;FOXO1;FLI1;RUNX1;IGF1R;ETV6;MYCN;PAX8;WT1;ID2;PPARG;TP53;MEN1
FoxO signaling pathway_Homo sapiens_hsa04068	17/133	8.00024e-12	2.73342e-10	PLK4;CREBBP;SMAD4;CDKN2B;TGFB1;SMAD3;CDKN1B;FOXG1;PTEN;BRAF;IGF1;PIK3R1;FOXO1;IGF1R;MAPK10;STK11;EP300
Melanoma_Homo sapiens_hsa05218	13/71	2.3051e-11	6.75064e-10	RB1;CDKN2A;PTEN;MITF;BRAF;IGF1;PIK3R1;FGF3;IGF1R;FGF8;TP53;FGF10;FGFR1
Cell cycle_Homo sapiens_hsa04110	16/124	2.88368e-11	7.38943e-10	RB1;YWHAE;CDKN1C;CREBBP;SMAD4;CDKN2B;TGFB1;SMAD3;CDKN2C;CDKN1B;CDKN2A;EP300;BUB3;TP53;MAD2L1;ATR
Chronic myeloid leukemia_Homo sapiens_hsa05220	13/73	3.33602e-11	7.59871e-10	RB1;STAT5A;STAT5B;SMAD4;TGFB1;SMAD3;CDKN1B;CDKN2A;PTPN11;BRAF;PIK3R1;RUNX1;TP53
Prostate cancer_Homo sapiens_hsa05215	13/89	4.43069e-10	9.08291e-09	RB1;CREBBP;CDKN1B;PTEN;BRAF;IGF1;PIK3R1;FOXO1;IGF1R;EP300;TP53;FGFR1;NKX3-1
Hippo signaling pathway_Homo sapiens_hsa04390	16/153	6.99448e-10	1.30352e-08	YWHAE;SMAD4;TGFB1;SMAD3;WNT2B;BMPR2;FZD4;GDF5;GLI2;SOX2;BMP4;APC;ID2;NF2;TP73;BMPR1A
Colorectal cancer_Homo sapiens_hsa05210	11/62	1.16574e-09	1.99147e-08	MAPK10;MSH6;SMAD4;TGFB1;SMAD3;MSH2;APC;BRAF;PIK3R1;MLH1;TP53
AGE-RAGE signaling pathway in diabetic complications_Homo sapiens_hsa04933	13/101	2.20592e-09	3.47857e-08	STAT5A;STAT5B;EGR1;SMAD4;TGFB1;SMAD3;CDKN1B;PIK3R1;FOXO1;COL1A1;MAPK10;COL3A1;COL1A2
Thyroid hormone signaling pathway_Homo sapiens_hsa04919	13/118	1.51319e-08	2.21574e-07	CREBBP;NOTCH1;SLC2A1;TSC2;ATP2A2;ATP1A2;GATA4;PIK3R1;FOXO1;MED13L;BMP4;EP300;TP53
Hepatitis B_Homo sapiens_hsa05161	14/146	2.53661e-08	3.46671e-07	RB1;STAT5A;STAT5B;CREBBP;SMAD4;TGFB1;SMAD3;CDKN1B;PTEN;PIK3R1;MAPK10;FAS;EP300;TP53
Maturity onset diabetes of the young_Homo sapiens_hsa04950	7/26	6.06588e-08	7.77191e-07	NR5A2;HNF4A;HNF1B;PAX6;HNF1A;GCK;MNX1
Basal cell carcinoma_Homo sapiens_hsa05217	9/55	8.12193e-08	9.79409e-07	BMP4;SHH;WNT2B;APC;FZD4;PTCH1;TP53;GLI3;GLI2
PI3K-Akt signaling pathway_Homo sapiens_hsa04151	20/341	1.20069e-07	1.36746e-06	YWHAE;CDKN1B;TNXB;PTEN;TSC2;TSC1;IGF1;PIK3R1;FGF3;IGF1R;COL1A1;STK11;COL1A2;COL2A1;RELN;FGF8;COL6A1;TP53;FGF10;FGFR1
Proteoglycans in cancer_Homo sapiens_hsa05205	15/203	2.57972e-07	2.78338e-06	TGFB1;WNT2B;FZD4;PTCH1;CAV1;TWIST1;ANK2;BRAF;PTPN11;IGF1;PIK3R1;IGF1R;FAS;TP53;FGFR1
Pancreatic cancer_Homo sapiens_hsa05212	9/66	4.11896e-07	4.22194e-06	MAPK10;RB1;SMAD4;TGFB1;SMAD3;CDKN2A;BRAF;PIK3R1;TP53
p53 signaling pathway_Homo sapiens_hsa04115	9/69	6.07389e-07	5.92928e-06	CDKN2A;PTEN;TSC2;FAS;IGF1;TP53;ATR;RPRM;TP73
Longevity regulating pathway - mammal_Homo sapiens_hsa04211	10/94	9.90096e-07	9.22589e-06	STK11;TSC2;EHMT1;TSC1;PPARG;IGF1;PIK3R1;TP53;FOXO1;IGF1R
cAMP signaling pathway_Homo sapiens_hsa04024	14/199	1.17222e-06	1.0448e-05	CREBBP;PTCH1;ATP2A2;BRAF;ATP1A2;PIK3R1;GRIN2B;GLI3;MAPK10;GNAS;EP300;GHRL;SOX9;PPARA
Glioma_Homo sapiens_hsa05214	8/65	4.05299e-06	3.46193e-05	RB1;CDKN2A;PTEN;BRAF;IGF1;PIK3R1;TP53;IGF1R
Renal cell carcinoma_Homo sapiens_hsa05211	8/66	4.55521e-06	3.73527e-05	CREBBP;TGFB1;SLC2A1;EP300;PTPN11;BRAF;PIK3R1;VHL
Hedgehog signaling pathway_Homo sapiens_hsa04340	7/50	6.86139e-06	5.40994e-05	BMP4;SHH;WNT2B;ZIC2;PTCH1;GLI3;GLI2
Focal adhesion_Homo sapiens_hsa04510	13/202	7.5184e-06	5.70841e-05	TNXB;CAV1;PTEN;BRAF;IGF1;PIK3R1;IGF1R;COL1A1;MAPK10;COL1A2;COL2A1;RELN;COL6A1
Viral carcinogenesis_Homo sapiens_hsa05203	13/205	8.81711e-06	6.45538e-05	RB1;STAT5A;YWHAE;STAT5B;CREBBP;CDKN2B;CDKN1B;CDKN2A;UBE3A;PIK3R1;RBPJ;EP300;TP53
HIF-1 signaling pathway_Homo sapiens_hsa04066	9/103	1.75828e-05	0.000124292	CREBBP;CDKN1B;TFRC;SLC2A1;EP300;IGF1;PIK3R1;VHL;IGF1R
mTOR signaling pathway_Homo sapiens_hsa04150	7/60	2.3475e-05	0.000160412	STK11;PTEN;TSC2;BRAF;TSC1;IGF1;PIK3R1
Ras signaling pathway_Homo sapiens_hsa04014	13/227	2.60573e-05	0.000172314	PTPN11;IGF1;PIK3R1;GRIN2B;FGF3;IGF1R;MAPK10;FGF8;SYNGAP1;RASA1;NF1;FGF10;FGFR1
Central carbon metabolism in cancer_Homo sapiens_hsa05230	7/67	4.85283e-05	0.000310884	RET;SLC2A1;PTEN;PIK3R1;TP53;GCK;FGFR1
Thyroid cancer_Homo sapiens_hsa05216	5/29	5.26165e-05	0.00032686	RET;PAX8;BRAF;PPARG;TP53
Notch signaling pathway_Homo sapiens_hsa04330	6/48	6.12946e-05	0.000369571	DLL4;CREBBP;JAG1;NOTCH1;EP300;RBPJ
AMPK signaling pathway_Homo sapiens_hsa04152	9/124	7.65133e-05	0.000448149	STK11;HNF4A;TSC2;TSC1;PPARG;IGF1;PIK3R1;FOXO1;IGF1R
Endometrial cancer_Homo sapiens_hsa05213	6/52	9.69222e-05	0.000551918	APC;PTEN;BRAF;PIK3R1;MLH1;TP53
MicroRNAs in cancer_Homo sapiens_hsa05206	14/297	0.000106837	0.000591936	CREBBP;CDKN1B;TNXB;NOTCH1;BMPR2;CDKN2A;TPM1;PTEN;FOXP1;ZEB2;SOCS1;APC;EP300;TP53
Insulin signaling pathway_Homo sapiens_hsa04910	9/139	0.000183344	0.00098909	MAPK10;SOCS1;PRKAR1A;TSC2;TSC1;BRAF;PIK3R1;GCK;FOXO1
Wnt signaling pathway_Homo sapiens_hsa04310	9/142	0.000215286	0.00113163	MAPK10;CREBBP;SMAD4;SMAD3;WNT2B;APC;FZD4;EP300;TP53
Protein digestion and absorption_Homo sapiens_hsa04974	7/90	0.000315053	0.00161465	COL1A1;COL3A1;COL1A2;COL2A1;COL5A1;COL6A1;ATP1A2
Prolactin signaling pathway_Homo sapiens_hsa04917	6/72	0.000585516	0.00292758	MAPK10;STAT5A;STAT5B;SOCS1;PIK3R1;GCK
Glucagon signaling pathway_Homo sapiens_hsa04922	7/101	0.00063461	0.0030975	CREBBP;GNAS;SLC2A1;EP300;PPARA;GCK;FOXO1
Adherens junction_Homo sapiens_hsa04520	6/74	0.00067787	0.0032317	CREBBP;SMAD4;SMAD3;EP300;FGFR1;IGF1R
Epstein-Barr virus infection_Homo sapiens_hsa05169	10/202	0.000702533	0.00327316	MAPK10;RB1;YWHAE;CREBBP;CDKN1B;SHFM1;EP300;PIK3R1;RBPJ;TP53
Measles_Homo sapiens_hsa05162	8/136	0.000787287	0.00358653	STAT5A;STAT5B;CDKN1B;FAS;ADAR;PIK3R1;TP53;TP73
Rap1 signaling pathway_Homo sapiens_hsa04015	10/211	0.000980642	0.00426161	FGF8;GNAS;BRAF;IGF1;PIK3R1;GRIN2B;FGF3;FGF10;FGFR1;IGF1R
Influenza A_Homo sapiens_hsa05164	9/175	0.000985482	0.00426161	MAPK10;CREBBP;FAS;NLRP3;EP300;ADAR;NUP98;PIK3R1;RAE1
Insulin resistance_Homo sapiens_hsa04931	7/109	0.00099784	0.00426161	MAPK10;SLC2A1;PTEN;PTPN11;PIK3R1;PPARA;FOXO1
ECM-receptor interaction_Homo sapiens_hsa04512	6/82	0.00116481	0.00487318	COL1A1;COL1A2;TNXB;RELN;COL2A1;COL6A1
MAPK signaling pathway_Homo sapiens_hsa04010	11/255	0.00119695	0.0049075	MAPK10;TGFB1;FGF8;RASA1;NF1;FAS;BRAF;TP53;FGF3;FGF10;FGFR1
Non-small cell lung cancer_Homo sapiens_hsa05223	5/56	0.00123453	0.00496233	RB1;CDKN2A;BRAF;PIK3R1;TP53
Acute myeloid leukemia_Homo sapiens_hsa05221	5/57	0.00133759	0.0052732	STAT5A;STAT5B;BRAF;PIK3R1;RUNX1
Small cell lung cancer_Homo sapiens_hsa05222	6/86	0.00149128	0.00576818	RB1;CDKN2B;CDKN1B;PTEN;PIK3R1;TP53
ErbB signaling pathway_Homo sapiens_hsa04012	6/87	0.00158282	0.00600886	MAPK10;STAT5A;STAT5B;CDKN1B;BRAF;PIK3R1
Neurotrophin signaling pathway_Homo sapiens_hsa04722	7/120	0.00174402	0.00650043	MAPK10;YWHAE;PTPN11;BRAF;PIK3R1;TP53;TP73
Bladder cancer_Homo sapiens_hsa05219	4/41	0.00276962	0.0101388	RB1;CDKN2A;BRAF;TP53
Progesterone-mediated oocyte maturation_Homo sapiens_hsa04914	6/98	0.00289551	0.0104137	MAPK10;BRAF;IGF1;PIK3R1;MAD2L1;IGF1R
Osteoclast differentiation_Homo sapiens_hsa04380	7/132	0.00298948	0.0105663	MAPK10;TGFB1;SOCS1;NCF1;MITF;PPARG;PIK3R1
Melanogenesis_Homo sapiens_hsa04916	6/100	0.00320228	0.0109411	CREBBP;WNT2B;FZD4;GNAS;EP300;MITF
Amoebiasis_Homo sapiens_hsa05146	6/100	0.00320228	0.0109411	COL1A1;COL3A1;TGFB1;COL1A2;GNAS;PIK3R1
Adipocytokine signaling pathway_Homo sapiens_hsa04920	5/70	0.00332517	0.0111747	MAPK10;STK11;SLC2A1;PTPN11;PPARA
Regulation of actin cytoskeleton_Homo sapiens_hsa04810	9/214	0.00387177	0.0126505	FGF8;APC;LIMK1;MYH9;BRAF;PIK3R1;FGF3;FGF10;FGFR1
Chagas disease (American trypanosomiasis)_Homo sapiens_hsa05142	6/104	0.00388772	0.0126505	MAPK10;TGFB1;SMAD3;GNAS;FAS;PIK3R1
Mismatch repair_Homo sapiens_hsa03430	3/23	0.00418681	0.0134109	MSH6;MSH2;MLH1
Type II diabetes mellitus_Homo sapiens_hsa04930	4/48	0.00492111	0.0155204	MAPK10;SOCS1;PIK3R1;GCK
Herpes simplex infection_Homo sapiens_hsa05168	8/185	0.00536785	0.0166729	MAPK10;CREBBP;FAS;EP300;GTF2IRD1;PTPN11;TP53;GTF2I
Non-alcoholic fatty liver disease (NAFLD)_Homo sapiens_hsa04932	7/151	0.00622597	0.0190496	MAPK10;TGFB1;FAS;SDHC;SDHD;PIK3R1;PPARA
Jak-STAT signaling pathway_Homo sapiens_hsa04630	7/158	0.00791213	0.0238527	STAT5A;STAT5B;CREBBP;SOCS1;EP300;PTPN11;PIK3R1
Dilated cardiomyopathy_Homo sapiens_hsa05414	5/90	0.00958807	0.0284863	TGFB1;TPM1;GNAS;ATP2A2;IGF1
Long-term depression_Homo sapiens_hsa04730	4/60	0.0107919	0.0316048	GNAS;BRAF;IGF1;IGF1R
Longevity regulating pathway - multiple species_Homo sapiens_hsa04213	4/64	0.0134522	0.0388407	IGF1;PIK3R1;FOXO1;IGF1R
Non-homologous end-joining_Homo sapiens_hsa03450	2/13	0.0144201	0.0410571	FEN1;XRCC5
Long-term potentiation_Homo sapiens_hsa04720	4/66	0.0149253	0.0419135	CREBBP;EP300;BRAF;GRIN2B
Folate biosynthesis_Homo sapiens_hsa00790	2/14	0.0166656	0.0461683	GCH1;SPR
Aldosterone-regulated sodium reabsorption_Homo sapiens_hsa04960	3/39	0.0182641	0.0499219	ATP1A2;IGF1;PIK3R1
Huntington's disease_Homo sapiens_hsa05016	7/193	0.0216843	0.0584906	CREBBP;EP300;PPARG;SDHC;SDHD;TP53;GRIN2B
Platelet activation_Homo sapiens_hsa04611	5/122	0.0313883	0.0829561	COL1A1;COL3A1;COL1A2;GNAS;PIK3R1
Hypertrophic cardiomyopathy (HCM)_Homo sapiens_hsa05410	4/83	0.0315638	0.0829561	TGFB1;TPM1;ATP2A2;IGF1
cGMP-PKG signaling pathway_Homo sapiens_hsa04022	6/167	0.0336921	0.0871909	ATP2A2;GTF2IRD1;ATP1A2;GATA4;PIK3R1;GTF2I
Insulin secretion_Homo sapiens_hsa04911	4/85	0.0340257	0.0871909	GNAS;SLC2A1;ATP1A2;GCK
Alzheimer's disease_Homo sapiens_hsa05010	6/168	0.0345371	0.0873465	FAS;ATP2A2;SDHC;SDHD;GRIN2B;SNCA
Ovarian steroidogenesis_Homo sapiens_hsa04913	3/50	0.0349386	0.0873465	GNAS;IGF1;IGF1R
Dopaminergic synapse_Homo sapiens_hsa04728	5/129	0.0385026	0.0941749	MAPK10;GNAS;COMT;GRIN2B;SCN1A
Lysine degradation_Homo sapiens_hsa00310	3/52	0.0385887	0.0941749	KMT2D;NSD1;EHMT1

## Sheet: OMIO_Disease_table
Term	Overlap	P-value	Adjusted P-value	Genes
leukemia	10/78	1.68604e-07	7.71654e-06	STAT5B;NPM1;NOTCH1;CBFB;NSD1;NF1;PTPN11;NUP98;ETV6;RUNX1
ehlers-danlos	5/11	2.53001e-07	7.71654e-06	COL1A1;COL3A1;COL1A2;TNXB;COL5A1
colorectal_cancer	7/40	1.44766e-06	2.94357e-05	MSH6;APC;MSH2;EP300;BRAF;MLH1;TP53
deafness	10/111	4.55637e-06	5.89124e-05	COL2A1;JAG1;OPA1;EYA4;KCNQ4;MYH9;PAX3;GATA3;IGF1;FGF3
microphthalmia	5/19	5.79467e-06	5.89124e-05	BMP4;SOX2;SHH;SIX6;OTX2
orofacial_cleft	5/19	5.79467e-06	5.89124e-05	BMP4;SUMO1;SATB2;IRF6;MSX1
anomalies	4/13	2.68101e-05	0.000204427	FOXC1;EYA1;RUNX2;GLI2
melanoma	4/13	2.68101e-05	0.000204427	STK11;CDKN2A;NF1;BRAF
adenoma	4/14	3.71109e-05	0.000251529	APC;GNAS;HNF1A;MEN1
diabetes_mellitus,_type_2	5/32	8.61378e-05	0.000525441	HNF4A;HNF1B;PPARG;HNF1A;GCK
pancreatic_cancer	3/11	0.000443032	0.00225208	STK11;CDKN2A;TP53
osteoporosis	3/11	0.000443032	0.00225208	COL1A1;SLC9A3R1;COL1A2
diabetes	6/75	0.000728079	0.00341637	FOXC2;HNF4A;HNF1B;PPARG;HNF1A;GCK
obesity	4/31	0.000962735	0.00419477	MC4R;MC3R;GHRL;PPARG
glaucoma	3/16	0.00142576	0.00551616	FOXC1;OPA1;LMX1B
diabetes_mellitus	5/58	0.00144686	0.00551616	FOXC2;HNF4A;HNF1B;HNF1A;GCK
thyroid_carcinoma	3/17	0.001713	0.00614666	RET;PRKAR1A;PTEN
dystonia	3/18	0.00203392	0.00689273	GCH1;SPR;SLC2A1
autism	3/19	0.00238982	0.00767258	NRXN1;PTEN;SHANK3
cataract	4/47	0.00456164	0.013913	SIX6;EYA1;PAX6;PITX3
schizophrenia	3/30	0.00891583	0.0258984	RTN4R;CHRNA7;COMT
gastric_cancer	2/11	0.0103618	0.0274812	KLF6;APC
hypothyroidism	2/11	0.0103618	0.0274812	PAX8;NKX2-1
anemia	4/61	0.0114219	0.0278278	RPS17;TERT;SLC2A1;RPS24
cardiomyopathy,_dilated	3/33	0.01161	0.0278278	DSP;EYA4;TPM1
long_qt_syndrome	2/12	0.0123172	0.0278278	KCNH2;ANK2
fibrosis	2/12	0.0123172	0.0278278	TGFB1;TERT
neuropathy	3/35	0.0136386	0.0297126	MPZ;ELAVL4;PMP22
epidermolysis_bullosa	2/13	0.0144201	0.0303318	DSP;KRT5
encephalopathy	2/14	0.0166656	0.0338868	MAPK10;STXBP1
hypogonadism	2/15	0.0190494	0.0374844	CHD7;FGFR1
migraine	2/16	0.0215671	0.0411031	ATP1A2;SCN1A
cardiomyopathy	3/42	0.0222361	0.0411031	DSP;EYA4;TPM1
aneurysm	2/18	0.0269869	0.0484176	COL3A1;FBN1
charcot-marie-tooth_disease	2/27	0.0569303	0.0992214	MPZ;PMP22
