# Supplementary material for: Distinct epigenomic patterns are associated with haploinsufficiency and predict risk genes of developmental disorders
Source: Nat Commun. 2018 May 30;9:2138. doi: 10.1038/s41467-018-04552-7 (PMC5976622; doi:10.1038/s41467-018-04552-7)
Supplement: Supplementary file 5 — Supplementary Data 3 [file 41467_2018_4552_MOESM5_ESM.xlsx]

## Sheet: Sheet1
Supplementary Data 3: Episcore for protein-coding genes
EnsembleID	Episcore	HGNCsymbol	batch
ENSG00000004866	0.882317	ST7	HItraining
ENSG00000005339	0.822417	CREBBP	HItraining
ENSG00000005513	0.772	SOX8	HItraining
ENSG00000006704	0.70165	GTF2IRD1	HItraining
ENSG00000007168	0.879367	PAFAH1B1	HItraining
ENSG00000007372	0.9501	PAX6	HItraining
ENSG00000008196	0.909717	TFAP2B	HItraining
ENSG00000008710	0.6703	PKD1	HItraining
ENSG00000017260	0.931283	ATP2C1	HItraining
ENSG00000017427	0.769233	IGF1	HItraining
ENSG00000018625	0.759367	ATP1A2	HItraining
ENSG00000021574	0.812433	SPAST	HItraining
ENSG00000026103	0.882217	FAS	HItraining
ENSG00000040608	0.68485	RTN4R	HItraining
ENSG00000043355	0.933117	ZIC2	HItraining
ENSG00000049618	0.959983	ARID1B	HItraining
ENSG00000052850	0.941533	ALX4	HItraining
ENSG00000054598	0.9283	FOXC1	HItraining
ENSG00000055118	0.835167	KCNH2	HItraining
ENSG00000056661	0.889017	PCGF2	HItraining
ENSG00000066926	0.709867	FECH	HItraining
ENSG00000067082	0.908533	KLF6	HItraining
ENSG00000067955	0.792017	CBFB	HItraining
ENSG00000069011	0.914867	PITX1	HItraining
ENSG00000069424	0.751183	KCNAB2	HItraining
ENSG00000070193	0.897817	FGF10	HItraining
ENSG00000070814	0.702367	TCOF1	HItraining
ENSG00000072274	0.778983	TFRC	HItraining
ENSG00000074047	0.696233	GLI2	HItraining
ENSG00000075043	0.8283	KCNQ2	HItraining
ENSG00000075891	0.8893	PAX2	HItraining
ENSG00000076242	0.949817	MLH1	HItraining
ENSG00000077782	0.883117	FGFR1	HItraining
ENSG00000077800	0.683917	FKBP6	HItraining
ENSG00000077809	0.924783	GTF2I	HItraining
ENSG00000077942	0.847433	FBLN1	HItraining
ENSG00000078900	0.838483	TP73	HItraining
ENSG00000079246	0.844083	XRCC5	HItraining
ENSG00000087460	0.964867	GNAS	HItraining
ENSG00000089225	0.91085	TBX5	HItraining
ENSG00000093010	0.717333	COMT	HItraining
ENSG00000095002	0.775867	MSH2	HItraining
ENSG00000096696	0.932217	DSP	HItraining
ENSG00000099917	0.79035	MED15	HItraining
ENSG00000099956	0.711017	SMARCB1	HItraining
ENSG00000100084	0.853467	HIRA	HItraining
ENSG00000100146	0.711867	SOX10	HItraining
ENSG00000100345	0.851617	MYH9	HItraining
ENSG00000100393	0.966	EP300	HItraining
ENSG00000101076	0.7705	HNF4A	HItraining
ENSG00000101115	0.8756	SALL4	HItraining
ENSG00000101146	0.774817	RAE1	HItraining
ENSG00000101384	0.912083	JAG1	HItraining
ENSG00000102974	0.903217	CTCF	HItraining
ENSG00000103197	0.690067	TSC2	HItraining
ENSG00000103241	0.9184	FOXF1	HItraining
ENSG00000103449	0.933483	SALL1	HItraining
ENSG00000104313	0.81475	EYA1	HItraining
ENSG00000104447	0.923917	TRPS1	HItraining
ENSG00000105329	0.837567	TGFB1	HItraining
ENSG00000105392	0.694017	CRX	HItraining
ENSG00000105974	0.9098	CAV1	HItraining
ENSG00000106571	0.961017	GLI3	HItraining
ENSG00000106633	0.7174	GCK	HItraining
ENSG00000106683	0.667767	LIMK1	HItraining
ENSG00000106991	0.759517	ENG	HItraining
ENSG00000107262	0.772683	BAG1	HItraining
ENSG00000107485	0.933833	GATA3	HItraining
ENSG00000107779	0.924783	BMPR1A	HItraining
ENSG00000107831	0.832383	FGF8	HItraining
ENSG00000107859	0.805767	PITX3	HItraining
ENSG00000108557	0.7441	RAI1	HItraining
ENSG00000108753	0.926767	HNF1B	HItraining
ENSG00000108821	0.868117	COL1A1	HItraining
ENSG00000108883	0.706783	EFTUD2	HItraining
ENSG00000108946	0.924983	PRKAR1A	HItraining
ENSG00000108953	0.847867	YWHAE	HItraining
ENSG00000109062	0.821133	SLC9A3R1	HItraining
ENSG00000109099	0.90915	PMP22	HItraining
ENSG00000109132	0.8912	PHOX2B	HItraining
ENSG00000109339	0.826617	MAPK10	HItraining
ENSG00000109670	0.93785	FBXW7	HItraining
ENSG00000110713	0.814217	NUP98	HItraining
ENSG00000111046	0.8194	MYF6	HItraining
ENSG00000111276	0.848383	CDKN1B	HItraining
ENSG00000112319	0.909767	EYA4	HItraining
ENSG00000113658	0.85645	SMAD5	HItraining
ENSG00000114062	0.880317	UBE3A	HItraining
ENSG00000114861	0.9388	FOXP1	HItraining
ENSG00000115738	0.949417	ID2	HItraining
ENSG00000116030	0.784883	SUMO1	HItraining
ENSG00000116062	0.8367	MSH6	HItraining
ENSG00000116096	0.817283	SPR	HItraining
ENSG00000116254	0.764967	CHD5	HItraining
ENSG00000116833	0.959	NR5A2	HItraining
ENSG00000117013	0.707433	KCNQ4	HItraining
ENSG00000117394	0.839133	SLC2A1	HItraining
ENSG00000117595	0.754833	IRF6	HItraining
ENSG00000117707	0.910883	PROX1	HItraining
ENSG00000118046	0.779367	STK11	HItraining
ENSG00000118402	0.808683	ELOVL4	HItraining
ENSG00000118762	0.8233	PKD2	HItraining
ENSG00000119042	0.97565	SATB2	HItraining
ENSG00000120071	0.959233	KANSL1	HItraining
ENSG00000120149	0.944983	MSX2	HItraining
ENSG00000120738	0.8543	EGR1	HItraining
ENSG00000121022	0.951033	COPS5	HItraining
ENSG00000121454	0.962983	LHX4	HItraining
ENSG00000121774	0.9103	KHDRBS1	HItraining
ENSG00000122304	0.760083	PRM2	HItraining
ENSG00000122691	0.964217	TWIST1	HItraining
ENSG00000123066	0.878033	MED13L	HItraining
ENSG00000123080	0.855017	CDKN2C	HItraining
ENSG00000124089	0.683767	MC3R	HItraining
ENSG00000124205	0.799833	EDN3	HItraining
ENSG00000124802	0.777867	EEF1E1	HItraining
ENSG00000124813	0.948267	RUNX2	HItraining
ENSG00000125378	0.980283	BMP4	HItraining
ENSG00000125398	0.930567	SOX9	HItraining
ENSG00000125618	0.84645	PAX8	HItraining
ENSG00000125813	0.919483	PAX1	HItraining
ENSG00000125965	0.767283	GDF5	HItraining
ENSG00000126561	0.689867	STAT5A	HItraining
ENSG00000126581	0.686833	BECN1	HItraining
ENSG00000127152	0.899117	BCL11B	HItraining
ENSG00000127922	0.785467	SHFM1	HItraining
ENSG00000128573	0.961617	FOXP2	HItraining
ENSG00000128917	0.884917	DLL4	HItraining
ENSG00000128918	0.90585	ALDH1A2	HItraining
ENSG00000129757	0.802433	CDKN1C	HItraining
ENSG00000130635	0.8439	COL5A1	HItraining
ENSG00000130675	0.934083	MNX1	HItraining
ENSG00000131979	0.755633	GCH1	HItraining
ENSG00000132170	0.843883	PPARG	HItraining
ENSG00000133895	0.660333	MEN1	HItraining
ENSG00000134086	0.735417	VHL	HItraining
ENSG00000134245	0.843833	WNT2B	HItraining
ENSG00000134323	0.925117	MYCN	HItraining
ENSG00000134371	0.8867	CDC73	HItraining
ENSG00000134760	0.670583	DSG1	HItraining
ENSG00000134982	0.863067	APC	HItraining
ENSG00000135100	0.733533	HNF1A	HItraining
ENSG00000135111	0.94315	TBX3	HItraining
ENSG00000135903	0.936733	PAX3	HItraining
ENSG00000136352	0.951833	NKX2-1	HItraining
ENSG00000136531	0.747633	SCN2A	HItraining
ENSG00000136574	0.917867	GATA4	HItraining
ENSG00000136854	0.72065	STXBP1	HItraining
ENSG00000136944	0.919	LMX1B	HItraining
ENSG00000137090	0.796667	DMRT1	HItraining
ENSG00000137309	0.835117	HMGA1	HItraining
ENSG00000138083	0.937517	SIX3	HItraining
ENSG00000138160	0.8976	KIF11	HItraining
ENSG00000138326	0.805733	RPS24	HItraining
ENSG00000138449	0.836417	SLC40A1	HItraining
ENSG00000139083	0.948733	ETV6	HItraining
ENSG00000139219	0.936517	COL2A1	HItraining
ENSG00000139687	0.821683	RB1	HItraining
ENSG00000140262	0.928533	TCF12	HItraining
ENSG00000140416	0.92155	TPM1	HItraining
ENSG00000140443	0.96855	IGF1R	HItraining
ENSG00000141030	0.755833	COPS3	HItraining
ENSG00000141448	0.9408	GATA6	HItraining
ENSG00000141510	0.9365	TP53	HItraining
ENSG00000141646	0.950833	SMAD4	HItraining
ENSG00000142156	0.7978	COL6A1	HItraining
ENSG00000142731	0.733117	PLK4	HItraining
ENSG00000142871	0.91935	CYR61	HItraining
ENSG00000143252	0.74835	SDHC	HItraining
ENSG00000143368	0.744867	SF3B4	HItraining
ENSG00000144285	0.6501	SCN1A	HItraining
ENSG00000145335	0.845083	SNCA	HItraining
ENSG00000145362	0.837567	ANK2	HItraining
ENSG00000145675	0.9416	PIK3R1	HItraining
ENSG00000145715	0.801883	RASA1	HItraining
ENSG00000147883	0.868333	CDKN2B	HItraining
ENSG00000147889	0.9413	CDKN2A	HItraining
ENSG00000148400	0.778433	NOTCH1	HItraining
ENSG00000150907	0.9211	FOXO1	HItraining
ENSG00000151322	0.919117	NPAS3	HItraining
ENSG00000151702	0.918467	FLI1	HItraining
ENSG00000151929	0.871617	BAG3	HItraining
ENSG00000154473	0.94505	BUB3	HItraining
ENSG00000157017	0.663167	GHRL	HItraining
ENSG00000157540	0.9727	DYRK1A	HItraining
ENSG00000157764	0.860533	BRAF	HItraining
ENSG00000158321	0.941417	AUTS2	HItraining
ENSG00000158517	0.27085	NCF1	HItraining
ENSG00000158887	0.824017	MPZ	HItraining
ENSG00000159216	0.893433	RUNX1	HItraining
ENSG00000160710	0.8693	ADAR	HItraining
ENSG00000161594	0.66655	KLHL10	HItraining
ENSG00000162374	0.829267	ELAVL4	HItraining
ENSG00000162599	0.9193	NFIA	HItraining
ENSG00000162711	0.6988	NLRP3	HItraining
ENSG00000163132	0.93585	MSX1	HItraining
ENSG00000164093	0.96305	PITX2	HItraining
ENSG00000164109	0.8572	MAD2L1	HItraining
ENSG00000164190	0.97375	NIPBL	HItraining
ENSG00000164362	0.68035	TERT	HItraining
ENSG00000164690	0.912317	SHH	HItraining
ENSG00000164692	0.890033	COL1A2	HItraining
ENSG00000165588	0.942467	OTX2	HItraining
ENSG00000165671	0.88115	NSD1	HItraining
ENSG00000165699	0.8381	TSC1	HItraining
ENSG00000165731	0.7465	RET	HItraining
ENSG00000166068	0.953783	SPRED1	HItraining
ENSG00000166147	0.86825	FBN1	HItraining
ENSG00000166573	0.848767	GALR1	HItraining
ENSG00000166603	0.719567	MC4R	HItraining
ENSG00000166949	0.885717	SMAD3	HItraining
ENSG00000167034	0.866283	NKX3-1	HItraining
ENSG00000167371	0.798817	PRRT2	HItraining
ENSG00000167522	0.884683	ANKRD11	HItraining
ENSG00000167548	0.8528	KMT2D	HItraining
ENSG00000168066	0.8432	SF1	HItraining
ENSG00000168137	0.940433	SETD5	HItraining
ENSG00000168214	0.9708	RBPJ	HItraining
ENSG00000168477	0.758617	TNXB	HItraining
ENSG00000168496	0.7182	FEN1	HItraining
ENSG00000168542	0.816533	COL3A1	HItraining
ENSG00000168621	0.9681	GDNF	HItraining
ENSG00000169071	0.911167	ROR2	HItraining
ENSG00000169554	0.905617	ZEB2	HItraining
ENSG00000169877	0.75765	AHSP	HItraining
ENSG00000170322	0.69095	NFRKB	HItraining
ENSG00000171316	0.876817	CHD7	HItraining
ENSG00000171735	0.884933	CAMTA1	HItraining
ENSG00000171843	0.9519	MLLT3	HItraining
ENSG00000171862	0.96395	PTEN	HItraining
ENSG00000173253	0.946483	DMRT2	HItraining
ENSG00000173473	0.871533	SMARCC1	HItraining
ENSG00000173575	0.928083	CHD2	HItraining
ENSG00000173757	0.826833	STAT5B	HItraining
ENSG00000174106	0.94695	LEMD3	HItraining
ENSG00000174437	0.942767	ATP2A2	HItraining
ENSG00000174804	0.900733	FZD4	HItraining
ENSG00000175054	0.809067	ATR	HItraining
ENSG00000175344	0.806283	CHRNA7	HItraining
ENSG00000175646	0.776167	PRM1	HItraining
ENSG00000176165	0.926467	FOXG1	HItraining
ENSG00000176692	0.906883	FOXC2	HItraining
ENSG00000177374	0.7774	HIC1	HItraining
ENSG00000177426	0.921667	TGIF1	HItraining
ENSG00000177519	0.889783	RPRM	HItraining
ENSG00000178691	0.738583	SUZ12	HItraining
ENSG00000179295	0.744867	PTPN11	HItraining
ENSG00000179915	0.842317	NRXN1	HItraining
ENSG00000181090	0.771517	EHMT1	HItraining
ENSG00000181163	0.9421	NPM1	HItraining
ENSG00000181449	0.920967	SOX2	HItraining
ENSG00000181481	0.7367	RNF135	HItraining
ENSG00000182197	0.938767	EXT1	HItraining
ENSG00000183072	0.930133	NKX2-5	HItraining
ENSG00000183691	0.9264	NOG	HItraining
ENSG00000183770	0.939867	FOXL2	HItraining
ENSG00000184302	0.929217	SIX6	HItraining
ENSG00000184779	0.613267	RPS17	HItraining
ENSG00000184937	0.952567	WT1	HItraining
ENSG00000185338	0.864983	SOCS1	HItraining
ENSG00000185551	0.901433	NR2F2	HItraining
ENSG00000185920	0.94805	PTCH1	HItraining
ENSG00000186081	0.71145	KRT5	HItraining
ENSG00000186575	0.7401	NF2	HItraining
ENSG00000186765	0.6479	FSCN2	HItraining
ENSG00000186790	0.797233	FOXE3	HItraining
ENSG00000186895	0.80255	FGF3	HItraining
ENSG00000186951	0.723367	PPARA	HItraining
ENSG00000187098	0.854617	MITF	HItraining
ENSG00000187210	0.737	GCNT1	HItraining
ENSG00000188486	0.786817	H2AFX	HItraining
ENSG00000189056	0.855783	RELN	HItraining
ENSG00000196092	0.943733	PAX5	HItraining
ENSG00000196220	0.789467	SRGAP3	HItraining
ENSG00000196628	0.964233	TCF4	HItraining
ENSG00000196712	0.74795	NF1	HItraining
ENSG00000197283	0.8486	SYNGAP1	HItraining
ENSG00000197728	0.767317	RPS26	HItraining
ENSG00000198087	0.902617	CD2AP	HItraining
ENSG00000198743	0.91215	SLC5A3	HItraining
ENSG00000198807	0.963083	PAX9	HItraining
ENSG00000198836	0.78785	OPA1	HItraining
ENSG00000203883	0.776583	SOX18	HItraining
ENSG00000204217	0.9603	BMPR2	HItraining
ENSG00000204370	0.816433	SDHD	HItraining
ENSG00000251322	0.78515	SHANK3	HItraining
ENSG00000273079	0.883267	GRIN2B	HItraining
ENSG00000003989	0.220967	SLC7A2	HStraining
ENSG00000004142	0.0297667	POLDIP2	HStraining
ENSG00000005379	0.165817	BZRAP1	HStraining
ENSG00000005381	0.10385	MPO	HStraining
ENSG00000005448	0.0256667	WDR54	HStraining
ENSG00000007314	0.0293	SCN4A	HStraining
ENSG00000007376	0.0155167	RPUSD1	HStraining
ENSG00000011143	0.0848167	MKS1	HStraining
ENSG00000015520	0.0492	NPC1L1	HStraining
ENSG00000035115	0.239067	SH3YL1	HStraining
ENSG00000040531	0.0483167	CTNS	HStraining
ENSG00000049167	0.16255	ERCC8	HStraining
ENSG00000055950	0.0755167	MRPL43	HStraining
ENSG00000058600	0.105917	POLR3E	HStraining
ENSG00000063660	0.114283	GPC1	HStraining
ENSG00000063854	0.0861833	HAGH	HStraining
ENSG00000064601	0.0135	CTSA	HStraining
ENSG00000064932	0.100417	SBNO2	HStraining
ENSG00000071894	0.0506167	CPSF1	HStraining
ENSG00000072694	0.0554	FCGR2B	HStraining
ENSG00000073350	0.06445	LLGL2	HStraining
ENSG00000074071	0.0318667	MRPS34	HStraining
ENSG00000075399	0.1332	VPS9D1	HStraining
ENSG00000077238	0.139667	IL4R	HStraining
ENSG00000079435	0.0177833	LIPE	HStraining
ENSG00000079462	0.0162	PAFAH1B3	HStraining
ENSG00000080608	0.239733	KIAA0020	HStraining
ENSG00000080910	0.0006	CFHR2	HStraining
ENSG00000081692	0.0470167	JMJD4	HStraining
ENSG00000083807	0.0627	SLC27A5	HStraining
ENSG00000083828	0.0755	ZNF586	HStraining
ENSG00000083838	0.0203333	ZNF446	HStraining
ENSG00000086504	0.0186833	MRPL28	HStraining
ENSG00000086506	0.0555833	HBQ1	HStraining
ENSG00000088827	0.0229167	SIGLEC1	HStraining
ENSG00000089060	0.04705	SLC8B1	HStraining
ENSG00000091704	0.0744	CPA1	HStraining
ENSG00000094914	0.11095	AAAS	HStraining
ENSG00000095539	0.0620833	SEMA4G	HStraining
ENSG00000095906	0.0621167	NUBP2	HStraining
ENSG00000099326	0.1563	MZF1	HStraining
ENSG00000099769	0.0250833	IGFALS	HStraining
ENSG00000099889	0.0614833	ARVCF	HStraining
ENSG00000100038	0.09015	TOP3B	HStraining
ENSG00000100068	0.1427	LRP5L	HStraining
ENSG00000100300	0.0451667	TSPO	HStraining
ENSG00000100304	0.0869333	TTLL12	HStraining
ENSG00000100319	0.0850333	ZMAT5	HStraining
ENSG00000100401	0.0869833	RANGAP1	HStraining
ENSG00000100413	0.0761167	POLR3H	HStraining
ENSG00000100417	0.0366333	PMM1	HStraining
ENSG00000100767	0.229417	PAPLN	HStraining
ENSG00000100979	0.100533	PLTP	HStraining
ENSG00000101197	0.140183	BIRC7	HStraining
ENSG00000101292	0.19325	PROKR2	HStraining
ENSG00000102854	0.0272167	MSLN	HStraining
ENSG00000103024	0.0248167	NME3	HStraining
ENSG00000103154	0.063	NECAB2	HStraining
ENSG00000103245	0.01925	NARFL	HStraining
ENSG00000103253	0.0219167	HAGHL	HStraining
ENSG00000103254	0.0514667	FAM173A	HStraining
ENSG00000103260	0.112533	METRN	HStraining
ENSG00000103266	0.0702667	STUB1	HStraining
ENSG00000103319	0.131133	EEF2K	HStraining
ENSG00000104518	0.0298333	GSDMD	HStraining
ENSG00000104522	0.0361	TSTA3	HStraining
ENSG00000104524	0.0290667	PYCRL	HStraining
ENSG00000104687	0.118583	GSR	HStraining
ENSG00000104884	0.0625	ERCC2	HStraining
ENSG00000105404	0.0276333	RABAC1	HStraining
ENSG00000105617	0.0717	LENG1	HStraining
ENSG00000105619	0.047	TFPT	HStraining
ENSG00000106714	0.0464667	CNTNAP3	HStraining
ENSG00000107014	0.0506333	RLN2	HStraining
ENSG00000107104	0.2119	KANK1	HStraining
ENSG00000107147	0.129183	KCNT1	HStraining
ENSG00000107521	0.0699167	HPS1	HStraining
ENSG00000107902	0.197233	LHPP	HStraining
ENSG00000108278	0.1029	ZNHIT3	HStraining
ENSG00000108469	0.0449833	RECQL5	HStraining
ENSG00000108479	0.0189833	GALK1	HStraining
ENSG00000108622	0.100017	ICAM2	HStraining
ENSG00000109072	0.02225	VTN,SEBOX,SEBOX,SEBOX,SEBOX,SEBOX,SEBOX	HStraining
ENSG00000109079	0.122133	TNFAIP1	HStraining
ENSG00000109084	0.173283	TMEM97	HStraining
ENSG00000109205	0.0927833	ODAM	HStraining
ENSG00000109208	0.000633333	SMR3A	HStraining
ENSG00000109536	0.140133	FRG1	HStraining
ENSG00000109758	0.00938333	HGFAC	HStraining
ENSG00000110218	0.288067	PANX1	HStraining
ENSG00000111077	0.1942	TENC1	HStraining
ENSG00000111196	0.189167	MAGOHB	HStraining
ENSG00000111325	0.0760667	OGFOD2	HStraining
ENSG00000111344	0.059	RASAL1	HStraining
ENSG00000111700	0.0285	SLCO1B3	HStraining
ENSG00000112164	0.214283	GLP1R	HStraining
ENSG00000112494	0.03305	UNC93A	HStraining
ENSG00000114349	0.042	GNAT1	HStraining
ENSG00000114654	0.213017	EFCC1	HStraining
ENSG00000114771	0.0831333	AADAC	HStraining
ENSG00000114779	0.0314833	ABHD14B	HStraining
ENSG00000114786	0.02045	ABHD14A-ACY1	HStraining
ENSG00000114993	0.214333	RTKN	HStraining
ENSG00000115275	0.0446333	MOGS	HStraining
ENSG00000115282	0.0347333	TTC31	HStraining
ENSG00000115297	0.2169	TLX2	HStraining
ENSG00000115307	0.0535333	AUP1	HStraining
ENSG00000115317	0.04615	HTRA2	HStraining
ENSG00000116785	0.00176667	CFHR3	HStraining
ENSG00000117281	0.0382833	CD160	HStraining
ENSG00000118369	0.131783	USP35	HStraining
ENSG00000119574	0.1078	ZBTB45	HStraining
ENSG00000119943	0.0240167	PYROXD2	HStraining
ENSG00000120440	0.0369667	TTLL2	HStraining
ENSG00000120910	0.228233	PPP3CC	HStraining
ENSG00000121053	0.0513333	EPX	HStraining
ENSG00000121410	0.0694667	A1BG	HStraining
ENSG00000121680	0.0468833	PEX16	HStraining
ENSG00000121848	0.0358667	RNF115	HStraining
ENSG00000121900	0.158633	TMEM54	HStraining
ENSG00000123064	0.0509833	DDX54	HStraining
ENSG00000123349	0.0840167	PFDN5	HStraining
ENSG00000124006	0.167533	OBSL1	HStraining
ENSG00000124257	0.0157	NEURL2	HStraining
ENSG00000124467	0.00266667	PSG8	HStraining
ENSG00000125498	0.00716667	KIR2DL1	HStraining
ENSG00000125508	0.0489833	SRMS	HStraining
ENSG00000125531	0.03925	C20orf195	HStraining
ENSG00000125551	0.00045	PLGLB2	HStraining
ENSG00000125731	0.0905833	SH2D3A	HStraining
ENSG00000125788	0.09045	DEFB126	HStraining
ENSG00000125844	0.225517	RRBP1	HStraining
ENSG00000125861	0.0987333	GFRA4	HStraining
ENSG00000126246	0.0708833	IGFLR1	HStraining
ENSG00000127399	0.0493833	LRRC61	HStraining
ENSG00000127412	0.0369833	TRPV5	HStraining
ENSG00000127578	0.0524833	WFIKKN1	HStraining
ENSG00000127580	0.105617	WDR24	HStraining
ENSG00000127586	0.019	CHTF18	HStraining
ENSG00000127588	0.0386833	GNG13	HStraining
ENSG00000128713	0.169	HOXD11	HStraining
ENSG00000129925	0.161067	TMEM8A	HStraining
ENSG00000130037	0.17395	KCNA5	HStraining
ENSG00000130312	0.11095	MRPL34	HStraining
ENSG00000130589	0.0279333	HELZ2	HStraining
ENSG00000130595	0.0374667	TNNT3	HStraining
ENSG00000130701	0.11815	RBBP8NL	HStraining
ENSG00000130731	0.0167667	C16orf13	HStraining
ENSG00000130787	0.127767	HIP1R	HStraining
ENSG00000131095	0.0710667	GFAP	HStraining
ENSG00000131149	0.183117	GSE1	HStraining
ENSG00000131748	0.135633	STARD3	HStraining
ENSG00000131771	0.135367	PPP1R1B	HStraining
ENSG00000131849	0.110967	ZNF132	HStraining
ENSG00000132139	0.07715	GAS2L2	HStraining
ENSG00000132470	0.0655167	ITGB4	HStraining
ENSG00000132793	0.0478833	LPIN3	HStraining
ENSG00000132801	0.152917	ZSWIM3	HStraining
ENSG00000134222	0.118267	PSRC1	HStraining
ENSG00000134365	0.00783333	CFHR4	HStraining
ENSG00000134538	0.00108333	SLCO1B1	HStraining
ENSG00000135094	0.0288333	SDS	HStraining
ENSG00000135144	0.115933	DTX1	HStraining
ENSG00000135637	0.0330167	CCDC142	HStraining
ENSG00000136247	0.0474833	ZDHHC4	HStraining
ENSG00000136487	0.03665	GH2	HStraining
ENSG00000136866	0.181183	ZFP37	HStraining
ENSG00000136997	0.323883	MYC	HStraining
ENSG00000137841	0.0783167	PLCB2	HStraining
ENSG00000137857	0.27805	DUOX1	HStraining
ENSG00000137877	0.02625	SPTBN5	HStraining
ENSG00000139405	0.0438333	RITA1	HStraining
ENSG00000139410	0.0347	SDSL	HStraining
ENSG00000139547	0.0275333	RDH16	HStraining
ENSG00000139626	0.0877167	ITGB7	HStraining
ENSG00000139631	0.16885	CSAD	HStraining
ENSG00000139637	0.0949333	C12orf10	HStraining
ENSG00000140368	0.1044	PSTPIP1	HStraining
ENSG00000140506	0.00735	LMAN1L	HStraining
ENSG00000140553	0.0873333	UNC45A	HStraining
ENSG00000140740	0.169917	UQCRC2	HStraining
ENSG00000140743	0.256017	CDR2	HStraining
ENSG00000140749	0.0778333	IGSF6	HStraining
ENSG00000140961	0.038	OSGIN1	HStraining
ENSG00000140983	0.0125167	RHOT2	HStraining
ENSG00000141140	0.103683	MYO19	HStraining
ENSG00000141258	0.239817	SGSM2	HStraining
ENSG00000141391	0.0889167	SLMO1	HStraining
ENSG00000141433	0.301017	ADCYAP1	HStraining
ENSG00000141524	0.0659333	TMC6	HStraining
ENSG00000141744	0.0478833	PNMT	HStraining
ENSG00000142102	0.136317	ATHL1	HStraining
ENSG00000142279	0.1354	WTIP	HStraining
ENSG00000142511	0.04715	GPR32	HStraining
ENSG00000142733	0.0679167	MAP3K6	HStraining
ENSG00000142748	0.0148	FCN3	HStraining
ENSG00000142765	0.0369	SYTL1	HStraining
ENSG00000142798	0.165367	HSPG2	HStraining
ENSG00000143127	0.0940833	ITGA10	HStraining
ENSG00000143536	0.0574333	CRNN	HStraining
ENSG00000143740	0.0522833	SNAP47	HStraining
ENSG00000143793	0.0228167	C1orf35	HStraining
ENSG00000144035	0.0356333	NAT8	HStraining
ENSG00000144045	0.0328167	DQX1	HStraining
ENSG00000144061	0.0708	NPHP1	HStraining
ENSG00000144488	0.0359833	ESPNL	HStraining
ENSG00000144591	0.206733	GMPPA	HStraining
ENSG00000145088	0.053	EAF2	HStraining
ENSG00000146054	0.227967	TRIM7	HStraining
ENSG00000146757	0.0994	ZNF92	HStraining
ENSG00000146904	0.110383	EPHA1	HStraining
ENSG00000147804	0.0469833	SLC39A4	HStraining
ENSG00000147813	0.0270667	NAPRT1	HStraining
ENSG00000148386	0.0334333	LCN9	HStraining
ENSG00000149133	0.0855167	OR5F1	HStraining
ENSG00000149451	0.154183	ADAM33	HStraining
ENSG00000149548	0.116567	CCDC15	HStraining
ENSG00000149634	0.01165	SPATA25	HStraining
ENSG00000149679	0.06965	CABLES2	HStraining
ENSG00000150873	0.0667333	C2orf50	HStraining
ENSG00000150967	0.0541667	ABCB9	HStraining
ENSG00000151176	0.0617667	PLBD2	HStraining
ENSG00000151364	0.0584333	KCTD14	HStraining
ENSG00000151650	0.223217	VENTX	HStraining
ENSG00000151651	0.0485	ADAM8	HStraining
ENSG00000152700	0.194917	SAR1B	HStraining
ENSG00000153208	0.228683	MERTK	HStraining
ENSG00000153303	0.0761167	FRMD1	HStraining
ENSG00000153404	0.0173167	PLEKHG4B	HStraining
ENSG00000153575	0.0349167	TUBGCP5	HStraining
ENSG00000154252	0.03005	GAL3ST2	HStraining
ENSG00000154358	0.0455333	OBSCN	HStraining
ENSG00000154839	0.14125	SKA1	HStraining
ENSG00000155034	0.0329167	FBXL18	HStraining
ENSG00000155249	0.0263	OR4K1	HStraining
ENSG00000155719	0.024	OTOA	HStraining
ENSG00000157045	0.0561	NTAN1	HStraining
ENSG00000157833	0.12325	GAREML	HStraining
ENSG00000158477	0.0675	CD1A	HStraining
ENSG00000158525	0.0472	CPA5	HStraining
ENSG00000158710	0.195717	TAGLN2	HStraining
ENSG00000158792	0.0648167	SPATA2L	HStraining
ENSG00000159197	0.09835	KCNE2	HStraining
ENSG00000159239	0.0395167	C2orf81	HStraining
ENSG00000159763	0.0152833	PIP	HStraining
ENSG00000159840	0.25395	ZYX	HStraining
ENSG00000160117	0.0116333	ANKLE1	HStraining
ENSG00000160408	0.114783	ST6GALNAC6	HStraining
ENSG00000160471	0.0768333	COX6B2	HStraining
ENSG00000160472	0.10445	TMEM190	HStraining
ENSG00000160948	0.0549667	VPS28	HStraining
ENSG00000160949	0.03225	TONSL	HStraining
ENSG00000160957	0.0926	RECQL4	HStraining
ENSG00000160972	0.0484667	PPP1R16A	HStraining
ENSG00000160973	0.13055	FOXH1	HStraining
ENSG00000161103	0.000583333		HStraining
ENSG00000161179	0.0156667	YDJC	HStraining
ENSG00000161180	0.0163333	CCDC116	HStraining
ENSG00000161265	0.0402	U2AF1L4	HStraining
ENSG00000161509	0.20525	GRIN2C	HStraining
ENSG00000161526	0.0470667	SAP30BP	HStraining
ENSG00000161996	0.0241667	WDR90	HStraining
ENSG00000161999	0.0617333	JMJD8	HStraining
ENSG00000162004	0.0223333	CCDC78	HStraining
ENSG00000162006	0.02	MSLNL	HStraining
ENSG00000162409	0.215483	PRKAA2	HStraining
ENSG00000162426	0.0669333	SLC45A1	HStraining
ENSG00000162551	0.162017	ALPL	HStraining
ENSG00000162729	0.132683	IGSF8	HStraining
ENSG00000162747	0.00993333	FCGR3B	HStraining
ENSG00000162881	0.01865	OXER1	HStraining
ENSG00000162882	0.172083	HAAO	HStraining
ENSG00000162910	0.02145	MRPL55	HStraining
ENSG00000162931	0.0686333	TRIM17	HStraining
ENSG00000162976	0.034	PQLC3	HStraining
ENSG00000163050	0.134783	ADCK3	HStraining
ENSG00000163202	0.02335	LCE3D	HStraining
ENSG00000163406	0.08805	SLC15A2	HStraining
ENSG00000164087	0.07995	POC1A	HStraining
ENSG00000164088	0.0356	PPM1M	HStraining
ENSG00000164871	0.00111667	SPAG11B	HStraining
ENSG00000165125	0.103017	TRPV6	HStraining
ENSG00000165131	0.00433333	C7orf34	HStraining
ENSG00000165471	0.0535333	MBL2	HStraining
ENSG00000165496	0.0122667	RPL10L	HStraining
ENSG00000165643	0.05155	SOHLH1	HStraining
ENSG00000165762	0.0058	OR4K2	HStraining
ENSG00000165905	0.0430333	GYLTL1B	HStraining
ENSG00000166105	0.216583	GLB1L3	HStraining
ENSG00000166183	0.0345167	ASPG	HStraining
ENSG00000166507	0.0205	NDST2	HStraining
ENSG00000166578	0.0847	IQCD	HStraining
ENSG00000166965	0.0694	RCCD1	HStraining
ENSG00000167136	0.0219	ENDOG	HStraining
ENSG00000167419	0.213467	LPO	HStraining
ENSG00000167608	0.0441167	TMC4	HStraining
ENSG00000167619	0.0349	TMEM145	HStraining
ENSG00000167625	0.0943667	ZNF526	HStraining
ENSG00000167633	0.0361833	KIR3DL1	HStraining
ENSG00000167700	0.0395667	MFSD3	HStraining
ENSG00000167701	0.0509833	GPT	HStraining
ENSG00000167702	0.0621667	KIFC2	HStraining
ENSG00000167716	0.201767	WDR81	HStraining
ENSG00000167779	0.106367	IGFBP6	HStraining
ENSG00000167780	0.0809833	SOAT2	HStraining
ENSG00000167895	0.0587167	TMC8	HStraining
ENSG00000167945	0.0448333	PRR25	HStraining
ENSG00000168140	0.1554	VASN	HStraining
ENSG00000168148	0.0706667	HIST3H3	HStraining
ENSG00000168159	0.165917	RNF187	HStraining
ENSG00000168237	0.0874333	GLYCTK	HStraining
ENSG00000168263	0.00075	KCNV2	HStraining
ENSG00000168427	0.0270667	KLHL30	HStraining
ENSG00000168453	0.103333	HR	HStraining
ENSG00000168612	0.0279833	ZSWIM1	HStraining
ENSG00000168884	0.0275	TNIP2	HStraining
ENSG00000168925	0.0508167	CTRB1	HStraining
ENSG00000168970	0.0180167	JMJD7-PLA2G4B	HStraining
ENSG00000169397	0.0360833	RNASE3	HStraining
ENSG00000169989	0.247183	TIGD4	HStraining
ENSG00000170178	0.1831	HOXD12	HStraining
ENSG00000170549	0.274233	IRX1	HStraining
ENSG00000170848	0.00255	PSG6	HStraining
ENSG00000170906	0.0578667	NDUFA3	HStraining
ENSG00000170954	0.0713667	ZNF415	HStraining
ENSG00000171060	0.109133	C8orf74	HStraining
ENSG00000171130	0.09745	ATP6V0E2	HStraining
ENSG00000171551	0.2028	ECEL1	HStraining
ENSG00000171574	0.0745667	ZNF584	HStraining
ENSG00000171722	0.0590333	C1orf111	HStraining
ENSG00000171772	0.0296833	SYCE1	HStraining
ENSG00000172123	0.196583	SLFN12	HStraining
ENSG00000172188	0.00835	OR4C11	HStraining
ENSG00000172346	0.108333	CSDC2	HStraining
ENSG00000172366	0.0133667	FAM195A	HStraining
ENSG00000172716	0.17095	SLFN11	HStraining
ENSG00000173226	0.05285	IQCB1	HStraining
ENSG00000173230	0.191583	GOLGB1	HStraining
ENSG00000173269	0.111583	MMRN2	HStraining
ENSG00000173366	0.0840833		HStraining
ENSG00000173566	0.0722833	NUDT18	HStraining
ENSG00000173588	0.106733	CCDC41	HStraining
ENSG00000173638	0.0505667	SLC19A1	HStraining
ENSG00000173641	0.0410667	HSPB7	HStraining
ENSG00000173838	0.0942167	MARCH10	HStraining
ENSG00000173991	0.0531333	TCAP	HStraining
ENSG00000174279	0.168133	EVX2	HStraining
ENSG00000174348	0.09715	PODN	HStraining
ENSG00000174586	0.0338667	ZNF497	HStraining
ENSG00000174827	0.0787	PDZK1	HStraining
ENSG00000174950	0.0135167	CD164L2	HStraining
ENSG00000174970	0.0124167	OR10AG1	HStraining
ENSG00000174982	0.000616667	OR4S2	HStraining
ENSG00000175084	0.166517	DES	HStraining
ENSG00000175267	0.06105	VWA3A	HStraining
ENSG00000175463	0.0868333	TBC1D10C	HStraining
ENSG00000175567	0.2018	UCP2	HStraining
ENSG00000175920	0.0804667	DOK7	HStraining
ENSG00000176281	0.0150667	OR4K5	HStraining
ENSG00000176605	0.0396	C14orf177	HStraining
ENSG00000176920	0.0410833	FUT2	HStraining
ENSG00000177023	0.00075	DEFB104B	HStraining
ENSG00000177082	0.02945	WDR73	HStraining
ENSG00000177243	0.000316667	DEFB103B	HStraining
ENSG00000177257	0.00171667	DEFB4B	HStraining
ENSG00000177728	0.0946167	KIAA0195	HStraining
ENSG00000177990	0.123467	DPY19L2	HStraining
ENSG00000178038	0.0569	ALS2CL	HStraining
ENSG00000178209	0.17645	PLEC	HStraining
ENSG00000178685	0.0365333	PARP10	HStraining
ENSG00000178752	0.0614833	FAM132B	HStraining
ENSG00000178814	0.0304333	OPLAH	HStraining
ENSG00000178852	0.0627833	EFCAB13	HStraining
ENSG00000178896	0.105933	EXOSC4	HStraining
ENSG00000178935	0.0460167	ZNF552	HStraining
ENSG00000179059	0.107817	ZFP42	HStraining
ENSG00000179172	0.00498333	HNRNPCL1	HStraining
ENSG00000179407	0.169883	DNAJB8	HStraining
ENSG00000179526	0.0553333	SHARPIN	HStraining
ENSG00000179627	0.0919	ZBTB42	HStraining
ENSG00000179698	0.0490667	KIAA1875	HStraining
ENSG00000179886	0.154383	TIGD5	HStraining
ENSG00000180043	0.0935167	FAM71E2	HStraining
ENSG00000180185	0.0753333	FAHD1	HStraining
ENSG00000180592	0.31355	SKIDA1	HStraining
ENSG00000181009	0.0223667	OR52N5	HStraining
ENSG00000181019	0.119767	NQO1	HStraining
ENSG00000181374	0.0511167	CCL13	HStraining
ENSG00000181444	0.15445	ZNF467	HStraining
ENSG00000181585	0.0392	TMIE	HStraining
ENSG00000181588	0.07515	MEX3D	HStraining
ENSG00000181773	0.04825	GPR3	HStraining
ENSG00000181903	0.0012	OR4C6	HStraining
ENSG00000181927	0.0001	OR4P4	HStraining
ENSG00000182077	0.02295	PTCHD3	HStraining
ENSG00000182173	0.201117	TSEN54	HStraining
ENSG00000182196	0.0521333	ARL6IP4	HStraining
ENSG00000182199	0.220083	SHMT2	HStraining
ENSG00000182218	0.0773667	HHIPL1	HStraining
ENSG00000182318	0.0891333	ZSCAN22	HStraining
ENSG00000182325	0.0188667	FBXL6	HStraining
ENSG00000182511	0.0690667	FES	HStraining
ENSG00000182544	0.0333667	MFSD5	HStraining
ENSG00000182809	0.1322	CRIP2	HStraining
ENSG00000182824	0.00668333		HStraining
ENSG00000182871	0.20925	COL18A1	HStraining
ENSG00000183628	0.07455	DGCR6	HStraining
ENSG00000183655	0.101633	KLHL25	HStraining
ENSG00000183668	0.0017	PSG9	HStraining
ENSG00000183718	0.215383	TRIM52	HStraining
ENSG00000183828	0.0226833	NUDT14	HStraining
ENSG00000183888	0.0295	C1orf64	HStraining
ENSG00000183921	0.0440667	SDR42E2	HStraining
ENSG00000184508	0.0777167	HDDC3	HStraining
ENSG00000184584	0.0363167	TMEM173	HStraining
ENSG00000184887	0.0333	BTBD6	HStraining
ENSG00000184908	0.0409833	CLCNKB	HStraining
ENSG00000184986	0.147567	TMEM121	HStraining
ENSG00000185000	0.170933	DGAT1	HStraining
ENSG00000185100	0.0329667	ADSSL1	HStraining
ENSG00000185304	0.0557	RGPD2	HStraining
ENSG00000185347	0.07095	C14orf80	HStraining
ENSG00000185561	0.128417	TLCD2	HStraining
ENSG00000185633	0.210033	NDUFA4L2	HStraining
ENSG00000185716	0.1442	C16orf52	HStraining
ENSG00000185803	0.01705	SLC52A2	HStraining
ENSG00000185966	0.0340333	LCE3E	HStraining
ENSG00000186113	0.00206667	OR5D14	HStraining
ENSG00000186117	0.00226667	OR5L1	HStraining
ENSG00000186119	0.00241667	OR5D18	HStraining
ENSG00000186141	0.0356167	POLR3C	HStraining
ENSG00000186146	8.33333e-05	DEFB131	HStraining
ENSG00000186364	0.0199833	NUDT17	HStraining
ENSG00000186510	0.04235	CLCNKA	HStraining
ENSG00000186583	0.0382167	SPATC1	HStraining
ENSG00000186599	0.000583333	DEFB105B	HStraining
ENSG00000186648	0.0664333	LRRC16B	HStraining
ENSG00000186710	0.0556333	CCDC42B	HStraining
ENSG00000186815	0.0719833	TPCN1	HStraining
ENSG00000187082	0.000583333	DEFB106B	HStraining
ENSG00000187533	0.00156667	C4orf40	HStraining
ENSG00000187786	0.000333333	SCXB	HStraining
ENSG00000187942	0.00633333	LDLRAD2	HStraining
ENSG00000187951	0.183967	ARHGAP11B	HStraining
ENSG00000187954	0.07675	CYHR1	HStraining
ENSG00000188086	0.0215	PRSS45	HStraining
ENSG00000188152	0.00686667	NUTM2G	HStraining
ENSG00000188321	0.0913167	ZNF559	HStraining
ENSG00000188368	0.0225333	PRR19	HStraining
ENSG00000188686	0.000583333	SCXA	HStraining
ENSG00000188707	0.0570833	ZBED6CL	HStraining
ENSG00000188760	0.1267	TMEM198	HStraining
ENSG00000188827	0.1292	SLX4	HStraining
ENSG00000196110	0.0962667	ZNF699	HStraining
ENSG00000196187	0.139467	TMEM63A	HStraining
ENSG00000196547	0.0435833	MAN2A2	HStraining
ENSG00000196597	0.1704	ZNF782	HStraining
ENSG00000196890	0.240683	HIST3H2BB	HStraining
ENSG00000197134	0.0422167	ZNF257	HStraining
ENSG00000197182	0.18665		HStraining
ENSG00000197417	0.0462833	SHPK	HStraining
ENSG00000197465	0.123633	GYPE	HStraining
ENSG00000197532	0.0235667	OR6Y1	HStraining
ENSG00000197562	0.140133	RAB40C	HStraining
ENSG00000197696	0.0300667	NMB	HStraining
ENSG00000197774	0.0429333	EME2	HStraining
ENSG00000197858	0.0597667	GPAA1	HStraining
ENSG00000197879	0.142017	MYO1C	HStraining
ENSG00000197889	0.0877667	MEIG1	HStraining
ENSG00000198026	0.1467	ZNF335	HStraining
ENSG00000198129	0.000433333	DEFB107B	HStraining
ENSG00000198483	0.0746333	ANKRD35	HStraining
ENSG00000198877	0.00135	OR5D13	HStraining
ENSG00000198901	0.182333	PRC1	HStraining
ENSG00000198917	0.0203	C9orf114	HStraining
ENSG00000198954	0.117717	KIAA1279	HStraining
ENSG00000203618	0.143	GP1BB	HStraining
ENSG00000203747	0.0409	FCGR3A	HStraining
ENSG00000204099	0.0334	NEU4	HStraining
ENSG00000204323	0.0481833	SMIM5	HStraining
ENSG00000204393	0.18715		HStraining
ENSG00000204414	0.03125	CSHL1	HStraining
ENSG00000204520	0.211883	MICA	HStraining
ENSG00000204533	0.0196833		HStraining
ENSG00000204577	0.0214167	LILRB3	HStraining
ENSG00000204604	0.0380667	ZNF468	HStraining
ENSG00000204682	0.257667	CASC10	HStraining
ENSG00000204700	0.0113833	OR2J2	HStraining
ENSG00000204775	0.000583333		HStraining
ENSG00000204839	0.0387667	MROH6	HStraining
ENSG00000204941	0.01625	PSG5	HStraining
ENSG00000204957	0.208583		HStraining
ENSG00000205030	0.01605	OR5L2	HStraining
ENSG00000205495	0.0912333	OR52J3	HStraining
ENSG00000205754	0.000433333	SLCO1B7	HStraining
ENSG00000206549	0.0446667	PRSS50	HStraining
ENSG00000212719	0.105567	C17orf51	HStraining
ENSG00000213145	0.0620333	CRIP1	HStraining
ENSG00000214026	0.0742	MRPL23	HStraining
ENSG00000214042	0.0529167	IFNA7	HStraining
ENSG00000215372	0.0348667	ZNF705G	HStraining
ENSG00000218416	0.108183		HStraining
ENSG00000219492	0.000283333		HStraining
ENSG00000221826	0.00383333	PSG3	HStraining
ENSG00000224383	0.0501333	C17orf72	HStraining
ENSG00000226174	0.0367333	TEX22	HStraining
ENSG00000226777	0.0811167	KIAA0125	HStraining
ENSG00000226974	6.66667e-05		HStraining
ENSG00000229615	0.0211		HStraining
ENSG00000230567	0.000583333	FAM203B	HStraining
ENSG00000230778	0.1622	ANKRD63	HStraining
ENSG00000231924	0.0145333	PSG1	HStraining
ENSG00000233493	0.236367	TMEM238	HStraining
ENSG00000234631	0.000233333		HStraining
ENSG00000234776	0.0293167	C11orf94	HStraining
ENSG00000235173	0.0168667	FAM203A	HStraining
ENSG00000236398	0.01245	TAS2R39	HStraining
ENSG00000236609	0.0686833	ZNF853	HStraining
ENSG00000237440	0.0986667	ZNF737	HStraining
ENSG00000239732	0.0721333	TLR9	HStraining
ENSG00000239779	0.192367	WBP1	HStraining
ENSG00000242221	0.000166667	PSG2	HStraining
ENSG00000243130	0.00195	PSG11	HStraining
ENSG00000243137	0.0256833	PSG4	HStraining
ENSG00000243566	0.0195333	UPK3B	HStraining
ENSG00000243708	0.0165	PLA2G4B	HStraining
ENSG00000243709	0.0632333	LEFTY1	HStraining
ENSG00000243772	0.0146667	KIR2DL3	HStraining
ENSG00000243989	0.02545	ACY1	HStraining
ENSG00000244045	0.0269333	TMEM199	HStraining
ENSG00000244414	8.33333e-05	CFHR1	HStraining
ENSG00000244482	0.0102	LILRA6	HStraining
ENSG00000248487	0.02045	ABHD14A	HStraining
ENSG00000249109	0.0405833		HStraining
ENSG00000249471	0.0309333	ZNF324B	HStraining
ENSG00000251655	0.0354833	PRB1	HStraining
ENSG00000254706	0.037		HStraining
ENSG00000254834	0.00705	OR5M10	HStraining
ENSG00000255835	0.0745333		HStraining
ENSG00000255974	0.0294167	CYP2A6	HStraining
ENSG00000256715	0.000666667		HStraining
ENSG00000257046	0.000183333		HStraining
ENSG00000257062	0.06265		HStraining
ENSG00000257341	0.05635		HStraining
ENSG00000258539	0.06605		HStraining
ENSG00000259120	0.075	SMIM6	HStraining
ENSG00000259384	0.0290833	GH1	HStraining
ENSG00000260300	0.0356833		HStraining
ENSG00000261603	0.0369167	PRSS46	HStraining
ENSG00000262246	0.05255	CORO7	HStraining
ENSG00000264472	0.00778333		HStraining
ENSG00000266714	0.0192667	MYO15B	HStraining
ENSG00000267120	0.0402		HStraining
ENSG00000267173	0.0174167		HStraining
ENSG00000267508	0.0174167	ZNF285	HStraining
ENSG00000267706	0.0376667		HStraining
ENSG00000267819	0.00288333		HStraining
ENSG00000267849	0.01405		HStraining
ENSG00000268091	0.0120167		HStraining
ENSG00000268194	0.0682667	LINC01101	HStraining
ENSG00000268206	0.0688833		HStraining
ENSG00000268397	0.179483		HStraining
ENSG00000268643	0.230283		HStraining
ENSG00000268925	0.131717		HStraining
ENSG00000268927	0.00893333		HStraining
ENSG00000269011	8.33333e-05		HStraining
ENSG00000269071	0.0578167		HStraining
ENSG00000269104	0.07625		HStraining
ENSG00000269307	0.0327667		HStraining
ENSG00000269558	0.0255333		HStraining
ENSG00000269855	0.026		HStraining
ENSG00000271698	0.0152833		HStraining
ENSG00000272916	0.0208667		HStraining
ENSG00000273171	0.0219167		HStraining
ENSG00000000419	0.63195	DPM1	predicted
ENSG00000000457	0.67455	SCYL3	predicted
ENSG00000000460	0.466167	C1orf112	predicted
ENSG00000000938	0.18625	FGR	predicted
ENSG00000000971	0.30055	CFH	predicted
ENSG00000001036	0.205017	FUCA2	predicted
ENSG00000001084	0.4316	GCLC	predicted
ENSG00000001167	0.85255	NFYA	predicted
ENSG00000001460	0.3623	STPG1	predicted
ENSG00000001461	0.36085	NIPAL3	predicted
ENSG00000001561	0.274783	ENPP4	predicted
ENSG00000001626	0.410717	CFTR	predicted
ENSG00000001629	0.836367	ANKIB1	predicted
ENSG00000001630	0.644517	CYP51A1	predicted
ENSG00000002016	0.724867	RAD52	predicted
ENSG00000002330	0.332367	BAD	predicted
ENSG00000002549	0.324267	LAP3	predicted
ENSG00000002587	0.598117	HS3ST1	predicted
ENSG00000002726	0.273383	AOC1	predicted
ENSG00000002745	0.510417	WNT16	predicted
ENSG00000002746	0.708983	HECW1	predicted
ENSG00000002822	0.181567	MAD1L1	predicted
ENSG00000002834	0.675283	LASP1	predicted
ENSG00000002919	0.3188	SNX11	predicted
ENSG00000002933	0.563717	TMEM176A	predicted
ENSG00000003056	0.650867	M6PR	predicted
ENSG00000003137	0.838017	CYP26B1	predicted
ENSG00000003147	0.584233	ICA1	predicted
ENSG00000003249	0.333233	DBNDD1	predicted
ENSG00000003393	0.675767	ALS2	predicted
ENSG00000003400	0.268367	CASP10	predicted
ENSG00000003402	0.721033	CFLAR	predicted
ENSG00000003436	0.50835	TFPI	predicted
ENSG00000003509	0.68095	NDUFAF7	predicted
ENSG00000003987	0.396817	MTMR7	predicted
ENSG00000004059	0.4132	ARF5	predicted
ENSG00000004139	0.0222667	SARM1	predicted
ENSG00000004399	0.583017	PLXND1	predicted
ENSG00000004455	0.287117	AK2	predicted
ENSG00000004468	0.229217	CD38	predicted
ENSG00000004478	0.43585	FKBP4	predicted
ENSG00000004487	0.601533	KDM1A	predicted
ENSG00000004534	0.0623333	RBM6	predicted
ENSG00000004660	0.2474	CAMKK1	predicted
ENSG00000004700	0.592533	RECQL	predicted
ENSG00000004766	0.442333	CCDC132	predicted
ENSG00000004776	0.430367	HSPB6	predicted
ENSG00000004777	0.0768333	ARHGAP33	predicted
ENSG00000004779	0.19715	NDUFAB1	predicted
ENSG00000004799	0.45305	PDK4	predicted
ENSG00000004809	0.2554	SLC22A16	predicted
ENSG00000004838	0.136633	ZMYND10	predicted
ENSG00000004846	0.08675	ABCB5	predicted
ENSG00000004864	0.303	SLC25A13	predicted
ENSG00000004897	0.36235	CDC27	predicted
ENSG00000004939	0.0711167	SLC4A1	predicted
ENSG00000004948	0.515	CALCR	predicted
ENSG00000004975	0.424883	DVL2	predicted
ENSG00000005001	0.231017	PRSS22	predicted
ENSG00000005007	0.419183	UPF1	predicted
ENSG00000005020	0.583733	SKAP2	predicted
ENSG00000005059	0.306467	CCDC109B	predicted
ENSG00000005073	0.58295	HOXA11	predicted
ENSG00000005075	0.15135	POLR2J	predicted
ENSG00000005100	0.415033	DHX33	predicted
ENSG00000005102	0.27575	MEOX1	predicted
ENSG00000005108	0.45855	THSD7A	predicted
ENSG00000005156	0.421333	LIG3	predicted
ENSG00000005175	0.365617	RPAP3	predicted
ENSG00000005187	0.274183	ACSM3	predicted
ENSG00000005189	0.350783		predicted
ENSG00000005194	0.252817	CIAPIN1	predicted
ENSG00000005238	0.5251	FAM214B	predicted
ENSG00000005243	0.208783	COPZ2	predicted
ENSG00000005249	0.5685	PRKAR2B	predicted
ENSG00000005421	0.357017	PON1	predicted
ENSG00000005436	0.246383	GCFC2	predicted
ENSG00000005469	0.528383	CROT	predicted
ENSG00000005471	0.397867	ABCB4	predicted
ENSG00000005483	0.80205	KMT2E	predicted
ENSG00000005486	0.197983	RHBDD2	predicted
ENSG00000005700	0.415517	IBTK	predicted
ENSG00000005801	0.58505	ZNF195	predicted
ENSG00000005810	0.724917	MYCBP2	predicted
ENSG00000005812	0.653333	FBXL3	predicted
ENSG00000005844	0.142783	ITGAL	predicted
ENSG00000005882	0.167083	PDK2	predicted
ENSG00000005884	0.404567	ITGA3	predicted
ENSG00000005955	0.756483	GGNBP2	predicted
ENSG00000005961	0.132033	ITGA2B	predicted
ENSG00000005981	0.2621	ASB4	predicted
ENSG00000006007	0.6043	GDE1	predicted
ENSG00000006015	0.216267	C19orf60	predicted
ENSG00000006016	0.751833	CRLF1	predicted
ENSG00000006025	0.0586167	OSBPL7	predicted
ENSG00000006042	0.3946	TMEM98	predicted
ENSG00000006047	0.40665	YBX2	predicted
ENSG00000006059	0.0728833	KRT33A	predicted
ENSG00000006071	0.38235	ABCC8	predicted
ENSG00000006074	0.100183	CCL18	predicted
ENSG00000006075	0.0936833	CCL3	predicted
ENSG00000006114	0.288417	SYNRG	predicted
ENSG00000006116	0.342367	CACNG3	predicted
ENSG00000006118	0.213283	TMEM132A	predicted
ENSG00000006125	0.474717	AP2B1	predicted
ENSG00000006128	0.743983	TAC1	predicted
ENSG00000006194	0.611267	ZNF263	predicted
ENSG00000006210	0.2602	CX3CL1	predicted
ENSG00000006282	0.07665	SPATA20	predicted
ENSG00000006283	0.655217	CACNA1G	predicted
ENSG00000006327	0.63495	TNFRSF12A	predicted
ENSG00000006377	0.89255	DLX6	predicted
ENSG00000006432	0.647667	MAP3K9	predicted
ENSG00000006451	0.760467	RALA	predicted
ENSG00000006453	0.388783	BAIAP2L1	predicted
ENSG00000006459	0.558067	KDM7A	predicted
ENSG00000006468	0.874133	ETV1	predicted
ENSG00000006530	0.21155	AGK	predicted
ENSG00000006534	0.202383	ALDH3B1	predicted
ENSG00000006555	0.21905	TTC22	predicted
ENSG00000006576	0.68335	PHTF2	predicted
ENSG00000006606	0.106817	CCL26	predicted
ENSG00000006607	0.412183	FARP2	predicted
ENSG00000006611	0.435733	USH1C	predicted
ENSG00000006625	0.354483	GGCT	predicted
ENSG00000006634	0.874583	DBF4	predicted
ENSG00000006638	0.147967	TBXA2R	predicted
ENSG00000006652	0.82345	IFRD1	predicted
ENSG00000006659	0.180533	LGALS14	predicted
ENSG00000006695	0.379633	COX10	predicted
ENSG00000006712	0.187783	PAF1	predicted
ENSG00000006715	0.260667	VPS41	predicted
ENSG00000006740	0.24615	ARHGAP44	predicted
ENSG00000006744	0.1905	ELAC2	predicted
ENSG00000006747	0.39855	SCIN	predicted
ENSG00000006788	0.0631	MYH13	predicted
ENSG00000006831	0.497717	ADIPOR2	predicted
ENSG00000006837	0.627767	CDKL3	predicted
ENSG00000007001	0.677533	UPP2	predicted
ENSG00000007038	0.171833	PRSS21	predicted
ENSG00000007047	0.291833	MARK4	predicted
ENSG00000007062	0.6558	PROM1	predicted
ENSG00000007080	0.0691333	CCDC124	predicted
ENSG00000007129	0.398967	CEACAM21	predicted
ENSG00000007171	0.2517	NOS2	predicted
ENSG00000007174	0.150917	DNAH9	predicted
ENSG00000007202	0.423833	KIAA0100	predicted
ENSG00000007216	0.310117	SLC13A2	predicted
ENSG00000007237	0.4443	GAS7	predicted
ENSG00000007255	0.245133	TRAPPC6A	predicted
ENSG00000007264	0.16815	MATK	predicted
ENSG00000007306	0.33145	CEACAM7	predicted
ENSG00000007341	0.76865	ST7L	predicted
ENSG00000007384	0.376617	RHBDF1	predicted
ENSG00000007392	0.198367	LUC7L	predicted
ENSG00000007402	0.341033	CACNA2D2	predicted
ENSG00000007516	0.323117	BAIAP3	predicted
ENSG00000007520	0.0869167	TSR3	predicted
ENSG00000007541	0.230267	PIGQ	predicted
ENSG00000007545	0.671067	CRAMP1L	predicted
ENSG00000007866	0.509283	TEAD3	predicted
ENSG00000007908	0.203883	SELE	predicted
ENSG00000007923	0.217533	DNAJC11	predicted
ENSG00000007933	0.03165	FMO3	predicted
ENSG00000007944	0.788633	MYLIP	predicted
ENSG00000007968	0.297633	E2F2	predicted
ENSG00000008018	0.869083	PSMB1	predicted
ENSG00000008083	0.88885	JARID2	predicted
ENSG00000008118	0.50155	CAMK1G	predicted
ENSG00000008128	0.0524	CDK11A	predicted
ENSG00000008130	0.379917	NADK	predicted
ENSG00000008197	0.653083	TFAP2D	predicted
ENSG00000008226	0.0991167	DLEC1	predicted
ENSG00000008256	0.221083	CYTH3	predicted
ENSG00000008277	0.302733	ADAM22	predicted
ENSG00000008283	0.1806	CYB561	predicted
ENSG00000008294	0.723117	SPAG9	predicted
ENSG00000008300	0.190683	CELSR3	predicted
ENSG00000008311	0.58515	AASS	predicted
ENSG00000008323	0.199067	PLEKHG6	predicted
ENSG00000008324	0.471133	SS18L2	predicted
ENSG00000008382	0.0673833	MPND	predicted
ENSG00000008394	0.492383	MGST1	predicted
ENSG00000008405	0.591833	CRY1	predicted
ENSG00000008438	0.0645667	PGLYRP1	predicted
ENSG00000008441	0.5408	NFIX	predicted
ENSG00000008513	0.788867	ST3GAL1	predicted
ENSG00000008516	0.613417	MMP25	predicted
ENSG00000008517	0.163117	IL32	predicted
ENSG00000008735	0.245233	MAPK8IP2	predicted
ENSG00000008838	0.303283	MED24	predicted
ENSG00000008853	0.322667	RHOBTB2	predicted
ENSG00000008869	0.362633	HEATR5B	predicted
ENSG00000008952	0.606867	SEC62	predicted
ENSG00000008988	0.378233	RPS20	predicted
ENSG00000009307	0.757717	CSDE1	predicted
ENSG00000009335	0.4857	UBE3C	predicted
ENSG00000009413	0.816417	REV3L	predicted
ENSG00000009709	0.703117	PAX7	predicted
ENSG00000009724	0.05775	MASP2	predicted
ENSG00000009765	0.0553667	IYD	predicted
ENSG00000009780	0.226333	FAM76A	predicted
ENSG00000009790	0.2032	TRAF3IP3	predicted
ENSG00000009830	0.393017	POMT2	predicted
ENSG00000009844	0.526267	VTA1	predicted
ENSG00000009950	0.5005	MLXIPL	predicted
ENSG00000009954	0.6207	BAZ1B	predicted
ENSG00000010017	0.835767	RANBP9	predicted
ENSG00000010030	0.349783	ETV7	predicted
ENSG00000010072	0.869483	SPRTN	predicted
ENSG00000010165	0.444783	METTL13	predicted
ENSG00000010219	0.2932	DYRK4	predicted
ENSG00000010244	0.814083	ZNF207	predicted
ENSG00000010256	0.167017	UQCRC1	predicted
ENSG00000010270	0.531933	STARD3NL	predicted
ENSG00000010278	0.574217	CD9	predicted
ENSG00000010282	0.206067	HHATL	predicted
ENSG00000010292	0.467683	NCAPD2	predicted
ENSG00000010295	0.382267	IFFO1	predicted
ENSG00000010310	0.33255	GIPR	predicted
ENSG00000010318	0.41455	PHF7	predicted
ENSG00000010319	0.212	SEMA3G	predicted
ENSG00000010322	0.32085	NISCH	predicted
ENSG00000010327	0.0915667	STAB1	predicted
ENSG00000010361	0.253783	FUZ	predicted
ENSG00000010379	0.2005	SLC6A13	predicted
ENSG00000010438	0.33825	PRSS3	predicted
ENSG00000010539	0.37015	ZNF200	predicted
ENSG00000010610	0.273867	CD4	predicted
ENSG00000010626	0.395583	LRRC23	predicted
ENSG00000010704	0.1519	HFE	predicted
ENSG00000010803	0.355117	SCMH1	predicted
ENSG00000010810	0.807933	FYN	predicted
ENSG00000010818	0.922067	HIVEP2	predicted
ENSG00000010932	0.246867	FMO1	predicted
ENSG00000011007	0.5705	TCEB3	predicted
ENSG00000011009	0.187617	LYPLA2	predicted
ENSG00000011021	0.68915	CLCN6	predicted
ENSG00000011028	0.453433	MRC2	predicted
ENSG00000011052	0.301033	NME2	predicted
ENSG00000011083	0.263033	SLC6A7	predicted
ENSG00000011105	0.382483	TSPAN9	predicted
ENSG00000011114	0.7597	BTBD7	predicted
ENSG00000011132	0.24905	APBA3	predicted
ENSG00000011198	0.585817	ABHD5	predicted
ENSG00000011243	0.390917	AKAP8L	predicted
ENSG00000011258	0.781833	MBTD1	predicted
ENSG00000011260	0.800683	UTP18	predicted
ENSG00000011275	0.227867	RNF216	predicted
ENSG00000011295	0.48495	TTC19	predicted
ENSG00000011304	0.581083	PTBP1	predicted
ENSG00000011332	0.51175	DPF1	predicted
ENSG00000011347	0.42545	SYT7	predicted
ENSG00000011376	0.257367	LARS2	predicted
ENSG00000011405	0.59265	PIK3C2A	predicted
ENSG00000011422	0.33955	PLAUR	predicted
ENSG00000011426	0.596983	ANLN	predicted
ENSG00000011451	0.314133	WIZ	predicted
ENSG00000011454	0.407833	RABGAP1	predicted
ENSG00000011465	0.569517	DCN	predicted
ENSG00000011478	0.386717	QPCTL	predicted
ENSG00000011485	0.259083	PPP5C	predicted
ENSG00000011523	0.472633	CEP68	predicted
ENSG00000011566	0.836533	MAP4K3	predicted
ENSG00000011590	0.144667	ZBTB32	predicted
ENSG00000011600	0.1654	TYROBP	predicted
ENSG00000011638	0.309917	TMEM159	predicted
ENSG00000012061	0.2334	ERCC1	predicted
ENSG00000012124	0.160417	CD22	predicted
ENSG00000012223	0.37735	LTF	predicted
ENSG00000012232	0.559567	EXTL3	predicted
ENSG00000012504	0.160183	NR1H4	predicted
ENSG00000012660	0.519067	ELOVL5	predicted
ENSG00000012779	0.32985	ALOX5	predicted
ENSG00000012822	0.48065	CALCOCO1	predicted
ENSG00000012963	0.412717	UBR7	predicted
ENSG00000012983	0.693417	MAP4K5	predicted
ENSG00000013016	0.394167	EHD3	predicted
ENSG00000013275	0.218933	PSMC4	predicted
ENSG00000013288	0.21615	MAN2B2	predicted
ENSG00000013293	0.49925	SLC7A14	predicted
ENSG00000013297	0.4504	CLDN11	predicted
ENSG00000013306	0.330917	SLC25A39	predicted
ENSG00000013364	0.494983	MVP	predicted
ENSG00000013374	0.33005	NUB1	predicted
ENSG00000013375	0.572133	PGM3	predicted
ENSG00000013392	0.586217	RWDD2A	predicted
ENSG00000013441	0.82715	CLK1	predicted
ENSG00000013503	0.174967	POLR3B	predicted
ENSG00000013523	0.438117	ANGEL1	predicted
ENSG00000013561	0.333467	RNF14	predicted
ENSG00000013573	0.32205	DDX11	predicted
ENSG00000013583	0.525883	HEBP1	predicted
ENSG00000013588	0.342017	GPRC5A	predicted
ENSG00000013725	0.242167	CD6	predicted
ENSG00000013810	0.362183	TACC3	predicted
ENSG00000014123	0.6089	UFL1	predicted
ENSG00000014138	0.2656	POLA2	predicted
ENSG00000014164	0.118183	ZC3H3	predicted
ENSG00000014216	0.31985	CAPN1	predicted
ENSG00000014257	0.285017	ACPP	predicted
ENSG00000014641	0.742583	MDH1	predicted
ENSG00000014824	0.38995	SLC30A9	predicted
ENSG00000014914	0.282817	MTMR11	predicted
ENSG00000014919	0.333683	COX15	predicted
ENSG00000015133	0.578883	CCDC88C	predicted
ENSG00000015153	0.49645	YAF2	predicted
ENSG00000015171	0.642417	ZMYND11	predicted
ENSG00000015413	0.1065	DPEP1	predicted
ENSG00000015475	0.203667	BID	predicted
ENSG00000015479	0.883067	MATR3	predicted
ENSG00000015532	0.212133	XYLT2	predicted
ENSG00000015568	0.0976833	RGPD5	predicted
ENSG00000015592	0.235717	STMN4	predicted
ENSG00000015676	0.418433	NUDCD3	predicted
ENSG00000016082	0.835917	ISL1	predicted
ENSG00000016391	0.25915	CHDH	predicted
ENSG00000016402	0.638033	IL20RA	predicted
ENSG00000016490	0.178717	CLCA1	predicted
ENSG00000016602	0.169967	CLCA4	predicted
ENSG00000016864	0.609467	GLT8D1	predicted
ENSG00000017373	0.558367	SRCIN1	predicted
ENSG00000017797	0.611133	RALBP1	predicted
ENSG00000018189	0.66385	RUFY3	predicted
ENSG00000018236	0.43415	CNTN1	predicted
ENSG00000018280	0.0547833	SLC11A1	predicted
ENSG00000018408	0.745867	WWTR1	predicted
ENSG00000018510	0.418733	AGPS	predicted
ENSG00000018699	0.120083	TTC27	predicted
ENSG00000018869	0.20275	ZNF582	predicted
ENSG00000019102	0.50655	VSIG2	predicted
ENSG00000019144	0.53785	PHLDB1	predicted
ENSG00000019169	0.102767	MARCO	predicted
ENSG00000019186	0.671483	CYP24A1	predicted
ENSG00000019485	0.5148	PRDM11	predicted
ENSG00000019505	0.61905	SYT13	predicted
ENSG00000019549	0.702067	SNAI2	predicted
ENSG00000019582	0.33485	CD74	predicted
ENSG00000019991	0.39035	HGF	predicted
ENSG00000019995	0.0916	ZRANB1	predicted
ENSG00000020129	0.576583	NCDN	predicted
ENSG00000020181	0.6706	GPR124	predicted
ENSG00000020256	0.557333	ZFP64	predicted
ENSG00000020426	0.52235	MNAT1	predicted
ENSG00000020577	0.8166	SAMD4A	predicted
ENSG00000020633	0.543867	RUNX3	predicted
ENSG00000020922	0.37735	MRE11A	predicted
ENSG00000021300	0.249933	PLEKHB1	predicted
ENSG00000021355	0.26895	SERPINB1	predicted
ENSG00000021461	0.141333	CYP3A43	predicted
ENSG00000021645	0.726733	NRXN3	predicted
ENSG00000021762	0.2891	OSBPL5	predicted
ENSG00000021776	0.2304	AQR	predicted
ENSG00000021826	0.51895	CPS1	predicted
ENSG00000021852	0.1745	C8B	predicted
ENSG00000022277	0.223683	RTFDC1	predicted
ENSG00000022355	0.275183	GABRA1	predicted
ENSG00000022556	0.124333	NLRP2	predicted
ENSG00000022567	0.1085	SLC45A4	predicted
ENSG00000022840	0.432	RNF10	predicted
ENSG00000022976	0.4254	ZNF839	predicted
ENSG00000023041	0.439817	ZDHHC6	predicted
ENSG00000023171	0.116567	GRAMD1B	predicted
ENSG00000023191	0.336467	RNH1	predicted
ENSG00000023228	0.739383	NDUFS1	predicted
ENSG00000023287	0.673883	RB1CC1	predicted
ENSG00000023318	0.35705	ERP44	predicted
ENSG00000023445	0.206083	BIRC3	predicted
ENSG00000023516	0.592433	AKAP11	predicted
ENSG00000023572	0.40385	GLRX2	predicted
ENSG00000023608	0.58785	SNAPC1	predicted
ENSG00000023697	0.23915	DERA	predicted
ENSG00000023734	0.699483	STRAP	predicted
ENSG00000023839	0.303567	ABCC2	predicted
ENSG00000023892	0.122933	DEF6	predicted
ENSG00000023902	0.66725	PLEKHO1	predicted
ENSG00000023909	0.545867	GCLM	predicted
ENSG00000024048	0.399783	UBR2	predicted
ENSG00000024422	0.27605	EHD2	predicted
ENSG00000024526	0.35815	DEPDC1	predicted
ENSG00000024862	0.261317	CCDC28A	predicted
ENSG00000025039	0.641317	RRAGD	predicted
ENSG00000025156	0.4738	HSF2	predicted
ENSG00000025293	0.285483	PHF20	predicted
ENSG00000025423	0.287017	HSD17B6	predicted
ENSG00000025434	0.0978	NR1H3	predicted
ENSG00000025708	0.394783	TYMP	predicted
ENSG00000025770	0.300783	NCAPH2	predicted
ENSG00000025772	0.273767	TOMM34	predicted
ENSG00000025796	0.5286	SEC63	predicted
ENSG00000025800	0.213383	KPNA6	predicted
ENSG00000026025	0.850233	VIM	predicted
ENSG00000026036	0.162283	RTEL1-TNFRSF6B	predicted
ENSG00000026297	0.242067	RNASET2	predicted
ENSG00000026508	0.471033	CD44	predicted
ENSG00000026559	0.6695	KCNG1	predicted
ENSG00000026652	0.484283	AGPAT4	predicted
ENSG00000026751	0.23165	SLAMF7	predicted
ENSG00000026950	0.225983	BTN3A1	predicted
ENSG00000027001	0.221	MIPEP	predicted
ENSG00000027075	0.47985	PRKCH	predicted
ENSG00000027644	0.556717	INSRR	predicted
ENSG00000027697	0.502417	IFNGR1	predicted
ENSG00000027847	0.0689833	B4GALT7	predicted
ENSG00000027869	0.22235	SH2D2A	predicted
ENSG00000028116	0.5048	VRK2	predicted
ENSG00000028137	0.2897	TNFRSF1B	predicted
ENSG00000028203	0.820617	VEZT	predicted
ENSG00000028310	0.337333	BRD9	predicted
ENSG00000028528	0.7409	SNX1	predicted
ENSG00000028839	0.726533	TBPL1	predicted
ENSG00000029153	0.501533	ARNTL2	predicted
ENSG00000029363	0.807717	BCLAF1	predicted
ENSG00000029364	0.930383	SLC39A9	predicted
ENSG00000029534	0.6998	ANK1	predicted
ENSG00000029559	0.109267	IBSP	predicted
ENSG00000029639	0.5219	TFB1M	predicted
ENSG00000029725	0.406233	RABEP1	predicted
ENSG00000030066	0.259783	NUP160	predicted
ENSG00000030110	0.132567	BAK1	predicted
ENSG00000030304	0.31665	MUSK	predicted
ENSG00000030419	0.857733	IKZF2	predicted
ENSG00000031003	0.632233	FAM13B	predicted
ENSG00000031081	0.6824	ARHGAP31	predicted
ENSG00000031691	0.536167	CENPQ	predicted
ENSG00000031698	0.35085	SARS	predicted
ENSG00000031823	0.411833	RANBP3	predicted
ENSG00000032219	0.850267	ARID4A	predicted
ENSG00000032389	0.720917	TSSC1	predicted
ENSG00000032742	0.177017	IFT88	predicted
ENSG00000033011	0.26335	ALG1	predicted
ENSG00000033030	0.469233	ZCCHC8	predicted
ENSG00000033050	0.2619	ABCF2	predicted
ENSG00000033100	0.380233	CHPF2	predicted
ENSG00000033122	0.725233	LRRC7	predicted
ENSG00000033170	0.703583	FUT8	predicted
ENSG00000033178	0.45885	UBA6	predicted
ENSG00000033327	0.564167	GAB2	predicted
ENSG00000033627	0.339717	ATP6V0A1	predicted
ENSG00000033800	0.740533	PIAS1	predicted
ENSG00000033867	0.617667	SLC4A7	predicted
ENSG00000034053	0.2436	APBA2	predicted
ENSG00000034152	0.33915	MAP2K3	predicted
ENSG00000034239	0.24955	EFCAB1	predicted
ENSG00000034510	0.409917	TMSB10	predicted
ENSG00000034533	0.22005	ASTE1	predicted
ENSG00000034677	0.74445	RNF19A	predicted
ENSG00000034693	0.5015	PEX3	predicted
ENSG00000034713	0.354633	GABARAPL2	predicted
ENSG00000035141	0.0955667	FAM136A	predicted
ENSG00000035403	0.721133	VCL	predicted
ENSG00000035499	0.537517	DEPDC1B	predicted
ENSG00000035664	0.180367	DAPK2	predicted
ENSG00000035681	0.464633	NSMAF	predicted
ENSG00000035687	0.64785	ADSS	predicted
ENSG00000035720	0.177833	STAP1	predicted
ENSG00000035862	0.418183	TIMP2	predicted
ENSG00000035928	0.249	RFC1	predicted
ENSG00000036054	0.5228	TBC1D23	predicted
ENSG00000036257	0.840083	CUL3	predicted
ENSG00000036448	0.37705	MYOM2	predicted
ENSG00000036530	0.27565	CYP46A1	predicted
ENSG00000036549	0.463533	ZZZ3	predicted
ENSG00000036565	0.227733	SLC18A1	predicted
ENSG00000036672	0.563867	USP2	predicted
ENSG00000036828	0.480467	CASR	predicted
ENSG00000037042	0.0930833	TUBG2	predicted
ENSG00000037241	0.257533	RPL26L1	predicted
ENSG00000037280	0.4011	FLT4	predicted
ENSG00000037474	0.466717	NSUN2	predicted
ENSG00000037637	0.364467	FBXO42	predicted
ENSG00000037749	0.392117	MFAP3	predicted
ENSG00000037757	0.0568333	MRI1	predicted
ENSG00000037897	0.1416	METTL1	predicted
ENSG00000037965	0.464467	HOXC8	predicted
ENSG00000038002	0.3975	AGA	predicted
ENSG00000038210	0.518917	PI4K2B	predicted
ENSG00000038219	0.35885	BOD1L1	predicted
ENSG00000038274	0.866567	MAT2B	predicted
ENSG00000038295	0.7097	TLL1	predicted
ENSG00000038358	0.0997333	EDC4	predicted
ENSG00000038382	0.7976	TRIO	predicted
ENSG00000038427	0.904117	VCAN	predicted
ENSG00000038532	0.7357	CLEC16A	predicted
ENSG00000038945	0.207217	MSR1	predicted
ENSG00000039068	0.331417	CDH1	predicted
ENSG00000039123	0.82175	SKIV2L2	predicted
ENSG00000039139	0.105217	DNAH5	predicted
ENSG00000039319	0.475417	ZFYVE16	predicted
ENSG00000039523	0.355783	FAM65A	predicted
ENSG00000039537	0.103017	C6	predicted
ENSG00000039560	0.744083	RAI14	predicted
ENSG00000039600	0.0952	SOX30	predicted
ENSG00000039650	0.3058	PNKP	predicted
ENSG00000039987	0.0695	BEST2	predicted
ENSG00000040199	0.230233	PHLPP2	predicted
ENSG00000040275	0.543517	SPDL1	predicted
ENSG00000040341	0.532867	STAU2	predicted
ENSG00000040487	0.213733	PQLC2	predicted
ENSG00000040633	0.658217	PHF23	predicted
ENSG00000040731	0.436683	CDH10	predicted
ENSG00000040933	0.469717	INPP4A	predicted
ENSG00000041353	0.229433	RAB27B	predicted
ENSG00000041357	0.3916	PSMA4	predicted
ENSG00000041515	0.0356167	MYO16	predicted
ENSG00000041802	0.449067	LSG1	predicted
ENSG00000041880	0.156317	PARP3	predicted
ENSG00000041982	0.697583	TNC	predicted
ENSG00000041988	0.187417	THAP3	predicted
ENSG00000042062	0.27815	FAM65C	predicted
ENSG00000042088	0.691883	TDP1	predicted
ENSG00000042286	0.127267	AIFM2	predicted
ENSG00000042304	0.04265	C2orf83	predicted
ENSG00000042317	0.342633	SPATA7	predicted
ENSG00000042429	0.67705	MED17	predicted
ENSG00000042445	0.222767	RETSAT	predicted
ENSG00000042493	0.175	CAPG	predicted
ENSG00000042753	0.0878667	AP2S1	predicted
ENSG00000042781	0.212983	USH2A	predicted
ENSG00000042813	0.148083	ZPBP	predicted
ENSG00000042832	0.104733	TG	predicted
ENSG00000042980	0.17265	ADAM28	predicted
ENSG00000043039	0.909683	BARX2	predicted
ENSG00000043093	0.454833	DCUN1D1	predicted
ENSG00000043462	0.316983	LCP2	predicted
ENSG00000043514	0.306783	TRIT1	predicted
ENSG00000043591	0.707233	ADRB1	predicted
ENSG00000044012	0.22305	GUCA2B	predicted
ENSG00000044090	0.135817	CUL7	predicted
ENSG00000044115	0.677467	CTNNA1	predicted
ENSG00000044459	0.298467	CNTLN	predicted
ENSG00000044524	0.42545	EPHA3	predicted
ENSG00000044574	0.72275	HSPA5	predicted
ENSG00000046889	0.613933	PREX2	predicted
ENSG00000047056	0.6883	WDR37	predicted
ENSG00000047188	0.5729	YTHDC2	predicted
ENSG00000047249	0.4601	ATP6V1H	predicted
ENSG00000047315	0.80275	POLR2B	predicted
ENSG00000047346	0.61905	FAM214A	predicted
ENSG00000047365	0.337117	ARAP2	predicted
ENSG00000047410	0.601233	TPR	predicted
ENSG00000047457	0.317817	CP	predicted
ENSG00000047578	0.3677	KIAA0556	predicted
ENSG00000047579	0.220217	DTNBP1	predicted
ENSG00000047617	0.4876	ANO2	predicted
ENSG00000047621	0.483983	C12orf4	predicted
ENSG00000047662	0.304133	FAM184B	predicted
ENSG00000047849	0.5524	MAP4	predicted
ENSG00000047932	0.617	GOPC	predicted
ENSG00000047936	0.1246	ROS1	predicted
ENSG00000048028	0.603683	USP28	predicted
ENSG00000048052	0.663783	HDAC9	predicted
ENSG00000048140	0.17375	TSPAN17	predicted
ENSG00000048162	0.218783	NOP16	predicted
ENSG00000048342	0.26295	CC2D2A	predicted
ENSG00000048392	0.719683	RRM2B	predicted
ENSG00000048405	0.425133	ZNF800	predicted
ENSG00000048462	0.09	TNFRSF17	predicted
ENSG00000048471	0.20075	SNX29	predicted
ENSG00000048540	0.749367	LMO3	predicted
ENSG00000048544	0.191483	MRPS10	predicted
ENSG00000048545	0.0831833	GUCA1A	predicted
ENSG00000048649	0.654783	RSF1	predicted
ENSG00000048707	0.382283	VPS13D	predicted
ENSG00000048740	0.738567	CELF2	predicted
ENSG00000048828	0.846033	FAM120A	predicted
ENSG00000048991	0.665033	R3HDM1	predicted
ENSG00000049089	0.413317	COL9A2	predicted
ENSG00000049130	0.71505	KITLG	predicted
ENSG00000049192	0.813517	ADAMTS6	predicted
ENSG00000049239	0.2744	H6PD	predicted
ENSG00000049245	0.296117	VAMP3	predicted
ENSG00000049246	0.22035	PER3	predicted
ENSG00000049247	0.07595	UTS2	predicted
ENSG00000049249	0.223983	TNFRSF9	predicted
ENSG00000049283	0.29175	EPN3	predicted
ENSG00000049323	0.582033	LTBP1	predicted
ENSG00000049449	0.924917	RCN1	predicted
ENSG00000049656	0.230733	CLPTM1L	predicted
ENSG00000049759	0.746167	NEDD4L	predicted
ENSG00000049860	0.848667	HEXB	predicted
ENSG00000049883	0.369733	PTCD2	predicted
ENSG00000050130	0.823583	JKAMP	predicted
ENSG00000050165	0.620617	DKK3	predicted
ENSG00000050327	0.13075	ARHGEF5	predicted
ENSG00000050344	0.460667	NFE2L3	predicted
ENSG00000050393	0.439933	MCUR1	predicted
ENSG00000050405	0.59975	LIMA1	predicted
ENSG00000050426	0.182917	LETMD1	predicted
ENSG00000050438	0.42565	SLC4A8	predicted
ENSG00000050555	0.399633	LAMC3	predicted
ENSG00000050628	0.593033	PTGER3	predicted
ENSG00000050730	0.372	TNIP3	predicted
ENSG00000050748	0.388717	MAPK9	predicted
ENSG00000050767	0.383233	COL23A1	predicted
ENSG00000051009	0.315617	FAM160A2	predicted
ENSG00000051108	0.678433	HERPUD1	predicted
ENSG00000051128	0.0949667	HOMER3	predicted
ENSG00000051180	0.2447	RAD51	predicted
ENSG00000051341	0.3773	POLQ	predicted
ENSG00000051382	0.290133	PIK3CB	predicted
ENSG00000051523	0.0478	CYBA	predicted
ENSG00000051596	0.0523833	THOC3	predicted
ENSG00000051620	0.383017	HEBP2	predicted
ENSG00000051825	0.588517	MPHOSPH9	predicted
ENSG00000052344	0.187033	PRSS8	predicted
ENSG00000052723	0.254983	SIKE1	predicted
ENSG00000052749	0.0870167	RRP12	predicted
ENSG00000052795	0.49725	FNIP2	predicted
ENSG00000052802	0.741817	MSMO1	predicted
ENSG00000052841	0.4674	TTC17	predicted
ENSG00000053108	0.606767	FSTL4	predicted
ENSG00000053254	0.830883	FOXN3	predicted
ENSG00000053328	0.55075	METTL24	predicted
ENSG00000053371	0.2363	AKR7A2	predicted
ENSG00000053372	0.392367	MRTO4	predicted
ENSG00000053438	0.38825	NNAT	predicted
ENSG00000053501	0.0436167	USE1	predicted
ENSG00000053524	0.402617	MCF2L2	predicted
ENSG00000053702	0.0930167	NRIP2	predicted
ENSG00000053747	0.490883	LAMA3	predicted
ENSG00000053770	0.88005	AP5M1	predicted
ENSG00000053900	0.392217	ANAPC4	predicted
ENSG00000054116	0.439383	TRAPPC3	predicted
ENSG00000054118	0.566133	THRAP3	predicted
ENSG00000054148	0.308633	PHPT1	predicted
ENSG00000054179	0.28	ENTPD2	predicted
ENSG00000054219	0.22365	LY75	predicted
ENSG00000054267	0.940683	ARID4B	predicted
ENSG00000054277	0.537817	OPN3	predicted
ENSG00000054282	0.880383	SDCCAG8	predicted
ENSG00000054356	0.4125	PTPRN	predicted
ENSG00000054392	0.205683	HHAT	predicted
ENSG00000054523	0.622183	KIF1B	predicted
ENSG00000054611	0.2811	TBC1D22A	predicted
ENSG00000054654	0.516683	SYNE2	predicted
ENSG00000054690	0.44585	PLEKHH1	predicted
ENSG00000054793	0.3008	ATP9A	predicted
ENSG00000054796	0.427833	SPO11	predicted
ENSG00000054803	0.29255	CBLN4	predicted
ENSG00000054938	0.389117	CHRDL2	predicted
ENSG00000054965	0.489467	FAM168A	predicted
ENSG00000054967	0.19795	RELT	predicted
ENSG00000054983	0.374367	GALC	predicted
ENSG00000055044	0.6672	NOP58	predicted
ENSG00000055070	0.354267	SZRD1	predicted
ENSG00000055130	0.887317	CUL1	predicted
ENSG00000055147	0.383783	FAM114A2	predicted
ENSG00000055163	0.3433	CYFIP2	predicted
ENSG00000055208	0.835433	TAB2	predicted
ENSG00000055211	0.448867	GINM1	predicted
ENSG00000055332	0.354883	EIF2AK2	predicted
ENSG00000055483	0.470033	USP36	predicted
ENSG00000055609	0.7632	KMT2C	predicted
ENSG00000055732	0.620917	MCOLN3	predicted
ENSG00000055813	0.624783	CCDC85A	predicted
ENSG00000055917	0.886283	PUM2	predicted
ENSG00000055955	0.126083	ITIH4	predicted
ENSG00000055957	0.275667	ITIH1	predicted
ENSG00000056050	0.344533	C4orf27	predicted
ENSG00000056097	0.589433	ZFR	predicted
ENSG00000056291	0.186967	NPFFR2	predicted
ENSG00000056487	0.804617	PHF21B	predicted
ENSG00000056558	0.2391	TRAF1	predicted
ENSG00000056586	0.420867	RC3H2	predicted
ENSG00000056736	0.2749	IL17RB	predicted
ENSG00000056972	0.54355	TRAF3IP2	predicted
ENSG00000057019	0.607533	DCBLD2	predicted
ENSG00000057149	0.0129	SERPINB3	predicted
ENSG00000057252	0.337217	SOAT1	predicted
ENSG00000057468	0.318417	MSH4	predicted
ENSG00000057593	0.16145	F7	predicted
ENSG00000057608	0.902717	GDI2	predicted
ENSG00000057657	0.769167	PRDM1	predicted
ENSG00000057663	0.498767	ATG5	predicted
ENSG00000057704	0.456083	TMCC3	predicted
ENSG00000057757	0.444867	PITHD1	predicted
ENSG00000057935	0.68025	MTA3	predicted
ENSG00000058056	0.506567	USP13	predicted
ENSG00000058063	0.543717	ATP11B	predicted
ENSG00000058085	0.243533	LAMC2	predicted
ENSG00000058091	0.7845	CDK14	predicted
ENSG00000058262	0.572217	SEC61A1	predicted
ENSG00000058272	0.860533	PPP1R12A	predicted
ENSG00000058335	0.693417	RASGRF1	predicted
ENSG00000058404	0.287183	CAMK2B	predicted
ENSG00000058453	0.129967	CROCC	predicted
ENSG00000058668	0.760067	ATP2B4	predicted
ENSG00000058729	0.362633	RIOK2	predicted
ENSG00000058799	0.1872	YIPF1	predicted
ENSG00000058804	0.280217	NDC1	predicted
ENSG00000058866	0.578967	DGKG	predicted
ENSG00000059122	0.161683	FLYWCH1	predicted
ENSG00000059145	0.0478	UNKL	predicted
ENSG00000059377	0.614883	TBXAS1	predicted
ENSG00000059378	0.200183	PARP12	predicted
ENSG00000059573	0.311967	ALDH18A1	predicted
ENSG00000059588	0.306767	TARBP1	predicted
ENSG00000059691	0.369017	PET112	predicted
ENSG00000059728	0.443783	MXD1	predicted
ENSG00000059758	0.823733	CDK17	predicted
ENSG00000059769	0.512383	DNAJC25	predicted
ENSG00000059915	0.591333	PSD	predicted
ENSG00000060069	0.474967	CTDP1	predicted
ENSG00000060138	0.783533	YBX3	predicted
ENSG00000060140	0.391867	STYK1	predicted
ENSG00000060237	0.9525	WNK1	predicted
ENSG00000060339	0.3119	CCAR1	predicted
ENSG00000060491	0.0837833	OGFR	predicted
ENSG00000060558	0.0924667	GNA15	predicted
ENSG00000060566	0.0793667	CREB3L3	predicted
ENSG00000060642	0.530617	PIGV	predicted
ENSG00000060656	0.4366	PTPRU	predicted
ENSG00000060688	0.454083	SNRNP40	predicted
ENSG00000060709	0.5862	RIMBP2	predicted
ENSG00000060718	0.5507	COL11A1	predicted
ENSG00000060749	0.788517	QSER1	predicted
ENSG00000060762	0.41965	MPC1	predicted
ENSG00000060971	0.576933	ACAA1	predicted
ENSG00000060982	0.8157	BCAT1	predicted
ENSG00000061273	0.59575	HDAC7	predicted
ENSG00000061337	0.624883	LZTS1	predicted
ENSG00000061455	0.9108	PRDM6	predicted
ENSG00000061492	0.14895	WNT8A	predicted
ENSG00000061656	0.58285	SPAG4	predicted
ENSG00000061676	0.833083	NCKAP1	predicted
ENSG00000061794	0.44325	MRPS35	predicted
ENSG00000061918	0.4204	GUCY1B3	predicted
ENSG00000061936	0.508483	SFSWAP	predicted
ENSG00000061938	0.520867	TNK2	predicted
ENSG00000061987	0.543867	MON2	predicted
ENSG00000062038	0.5059	CDH3	predicted
ENSG00000062194	0.87295	GPBP1	predicted
ENSG00000062282	0.171567	DGAT2	predicted
ENSG00000062370	0.243117	ZNF112	predicted
ENSG00000062485	0.37	CS	predicted
ENSG00000062524	0.425733	LTK	predicted
ENSG00000062582	0.182033	MRPS24	predicted
ENSG00000062598	0.49475	ELMO2	predicted
ENSG00000062650	0.79925	WAPAL	predicted
ENSG00000062716	0.632417	VMP1	predicted
ENSG00000062725	0.606667	APPBP2	predicted
ENSG00000062822	0.0789	POLD1	predicted
ENSG00000063015	0.527483	SEZ6	predicted
ENSG00000063127	0.111067	SLC6A16	predicted
ENSG00000063169	0.643767	GLTSCR1	predicted
ENSG00000063176	0.3821	SPHK2	predicted
ENSG00000063177	0.1552	RPL18	predicted
ENSG00000063180	0.2191	CA11	predicted
ENSG00000063241	0.266333	ISOC2	predicted
ENSG00000063244	0.524533	U2AF2	predicted
ENSG00000063245	0.34995	EPN1	predicted
ENSG00000063322	0.1568	MED29	predicted
ENSG00000063438	0.310467	AHRR	predicted
ENSG00000063515	0.279217	GSC2	predicted
ENSG00000063761	0.17855	ADCK1	predicted
ENSG00000063978	0.60375	RNF4	predicted
ENSG00000064012	0.400267	CASP8	predicted
ENSG00000064042	0.752683	LIMCH1	predicted
ENSG00000064102	0.7791	ASUN	predicted
ENSG00000064115	0.5227	TM7SF3	predicted
ENSG00000064195	0.764467	DLX3	predicted
ENSG00000064199	0.270883	SPA17	predicted
ENSG00000064201	0.225917	TSPAN32	predicted
ENSG00000064205	0.263117	WISP2	predicted
ENSG00000064218	0.89215	DMRT3	predicted
ENSG00000064225	0.5915	ST3GAL6	predicted
ENSG00000064270	0.329883	ATP2C2	predicted
ENSG00000064300	0.791783	NGFR	predicted
ENSG00000064309	0.619333	CDON	predicted
ENSG00000064313	0.126683	TAF2	predicted
ENSG00000064393	0.577283	HIPK2	predicted
ENSG00000064419	0.366117	TNPO3	predicted
ENSG00000064489	0.297383	MEF2BNB-MEF2B	predicted
ENSG00000064490	0.297517	RFXANK	predicted
ENSG00000064545	0.0765333	TMEM161A	predicted
ENSG00000064547	0.122217	LPAR2	predicted
ENSG00000064607	0.2265	SUGP2	predicted
ENSG00000064651	0.766117	SLC12A2	predicted
ENSG00000064652	0.3548	SNX24	predicted
ENSG00000064655	0.56615	EYA2	predicted
ENSG00000064666	0.405067	CNN2	predicted
ENSG00000064687	0.1004	ABCA7	predicted
ENSG00000064692	0.544983	SNCAIP	predicted
ENSG00000064703	0.28995	DDX20	predicted
ENSG00000064726	0.8267	BTBD1	predicted
ENSG00000064763	0.51315	FAR2	predicted
ENSG00000064787	0.2583	BCAS1	predicted
ENSG00000064835	0.199417	POU1F1	predicted
ENSG00000064886	0.301283	CHI3L2	predicted
ENSG00000064933	0.663417	PMS1	predicted
ENSG00000064961	0.203433	HMG20B	predicted
ENSG00000064989	0.4126	CALCRL	predicted
ENSG00000064995	0.820383	TAF11	predicted
ENSG00000064999	0.82965	ANKS1A	predicted
ENSG00000065000	0.198233	AP3D1	predicted
ENSG00000065029	0.342367	ZNF76	predicted
ENSG00000065054	0.355867	SLC9A3R2	predicted
ENSG00000065057	0.3407	NTHL1	predicted
ENSG00000065060	0.289783	UHRF1BP1	predicted
ENSG00000065135	0.6333	GNAI3	predicted
ENSG00000065150	0.718717	IPO5	predicted
ENSG00000065154	0.40375	OAT	predicted
ENSG00000065183	0.651967	WDR3	predicted
ENSG00000065243	0.777767	PKN2	predicted
ENSG00000065268	0.128033	WDR18	predicted
ENSG00000065308	0.59225	TRAM2	predicted
ENSG00000065320	0.8198	NTN1	predicted
ENSG00000065325	0.107917	GLP2R	predicted
ENSG00000065328	0.307917	MCM10	predicted
ENSG00000065357	0.4274	DGKA	predicted
ENSG00000065361	0.34055	ERBB3	predicted
ENSG00000065371	0.273633	ROPN1	predicted
ENSG00000065413	0.456383	ANKRD44	predicted
ENSG00000065427	0.851383	KARS	predicted
ENSG00000065457	0.212817	ADAT1	predicted
ENSG00000065485	0.268417	PDIA5	predicted
ENSG00000065491	0.28855	TBC1D22B	predicted
ENSG00000065518	0.511467	NDUFB4	predicted
ENSG00000065526	0.78815	SPEN	predicted
ENSG00000065534	0.559217	MYLK	predicted
ENSG00000065548	0.729183	ZC3H15	predicted
ENSG00000065559	0.517683	MAP2K4	predicted
ENSG00000065600	0.241583	TMEM206	predicted
ENSG00000065609	0.495033	SNAP91	predicted
ENSG00000065613	0.7974	SLK	predicted
ENSG00000065615	0.547533	CYB5R4	predicted
ENSG00000065618	0.280183	COL17A1	predicted
ENSG00000065621	0.415967	GSTO2	predicted
ENSG00000065665	0.109167	SEC61A2	predicted
ENSG00000065675	0.525317	PRKCQ	predicted
ENSG00000065717	0.205783	TLE2	predicted
ENSG00000065802	0.255517	ASB1	predicted
ENSG00000065809	0.481733	FAM107B	predicted
ENSG00000065833	0.28455	ME1	predicted
ENSG00000065882	0.42325	TBC1D1	predicted
ENSG00000065883	0.904817	CDK13	predicted
ENSG00000065911	0.49925	MTHFD2	predicted
ENSG00000065970	0.63545	FOXJ2	predicted
ENSG00000065978	0.889	YBX1	predicted
ENSG00000065989	0.587583	PDE4A	predicted
ENSG00000066027	0.798467	PPP2R5A	predicted
ENSG00000066032	0.35945	CTNNA2	predicted
ENSG00000066044	0.28085	ELAVL1	predicted
ENSG00000066056	0.245667	TIE1	predicted
ENSG00000066084	0.495033	DIP2B	predicted
ENSG00000066117	0.188217	SMARCD1	predicted
ENSG00000066135	0.59925	KDM4A	predicted
ENSG00000066136	0.8198	NFYC	predicted
ENSG00000066185	0.270983	ZMYND12	predicted
ENSG00000066230	0.580667	SLC9A3	predicted
ENSG00000066248	0.6009	NGEF	predicted
ENSG00000066279	0.570183	ASPM	predicted
ENSG00000066294	0.261233	CD84	predicted
ENSG00000066322	0.198017	ELOVL1	predicted
ENSG00000066336	0.144283	SPI1	predicted
ENSG00000066379	0.452983	ZNRD1	predicted
ENSG00000066382	0.710683	MPPED2	predicted
ENSG00000066405	0.0902333	CLDN18	predicted
ENSG00000066422	0.573033	ZBTB11	predicted
ENSG00000066427	0.300267	ATXN3	predicted
ENSG00000066455	0.278683	GOLGA5	predicted
ENSG00000066468	0.767783	FGFR2	predicted
ENSG00000066557	0.648283	LRRC40	predicted
ENSG00000066583	0.4866	ISOC1	predicted
ENSG00000066629	0.535883	EML1	predicted
ENSG00000066651	0.483633	TRMT11	predicted
ENSG00000066654	0.160533	THUMPD1	predicted
ENSG00000066697	0.479267	MSANTD3	predicted
ENSG00000066739	0.585133	ATG2B	predicted
ENSG00000066777	0.656217	ARFGEF1	predicted
ENSG00000066813	0.000366667	ACSM2B	predicted
ENSG00000066827	0.32595	ZFAT	predicted
ENSG00000066855	0.344083	MTFR1	predicted
ENSG00000066923	0.104517	STAG3	predicted
ENSG00000067057	0.537467	PFKP	predicted
ENSG00000067064	0.6333	IDI1	predicted
ENSG00000067066	0.330833	SP100	predicted
ENSG00000067113	0.592867	PPAP2A	predicted
ENSG00000067141	0.748417	NEO1	predicted
ENSG00000067167	0.58985	TRAM1	predicted
ENSG00000067182	0.608017	TNFRSF1A	predicted
ENSG00000067191	0.552167	CACNB1	predicted
ENSG00000067208	0.18445	EVI5	predicted
ENSG00000067221	0.5811	STOML1	predicted
ENSG00000067225	0.7548	PKM	predicted
ENSG00000067248	0.8207	DHX29	predicted
ENSG00000067334	0.376367	DNTTIP2	predicted
ENSG00000067365	0.393	METTL22	predicted
ENSG00000067369	0.456683	TP53BP1	predicted
ENSG00000067533	0.29185	RRP15	predicted
ENSG00000067560	0.616417	RHOA	predicted
ENSG00000067596	0.328317	DHX8	predicted
ENSG00000067606	0.2358	PRKCZ	predicted
ENSG00000067704	0.210333	IARS2	predicted
ENSG00000067715	0.643383	SYT1	predicted
ENSG00000067798	0.272583	NAV3	predicted
ENSG00000067836	0.149367	ROGDI	predicted
ENSG00000067900	0.741133	ROCK1	predicted
ENSG00000068001	0.287667	HYAL2	predicted
ENSG00000068024	0.489967	HDAC4	predicted
ENSG00000068079	0.114133	IFI35	predicted
ENSG00000068097	0.410233	HEATR6	predicted
ENSG00000068120	0.194533	COASY	predicted
ENSG00000068137	0.523883	PLEKHH3	predicted
ENSG00000068305	0.784667	MEF2A	predicted
ENSG00000068383	0.54055	INPP5A	predicted
ENSG00000068489	0.748633	PRR11	predicted
ENSG00000068615	0.566083	REEP1	predicted
ENSG00000068650	0.61595	ATP11A	predicted
ENSG00000068654	0.5947	POLR1A	predicted
ENSG00000068697	0.871083	LAPTM4A	predicted
ENSG00000068724	0.712533	TTC7A	predicted
ENSG00000068745	0.392683	IP6K2	predicted
ENSG00000068781	0.307983	STON1-GTF2A1L	predicted
ENSG00000068784	0.439683	SRBD1	predicted
ENSG00000068796	0.639533	KIF2A	predicted
ENSG00000068831	0.4756	RASGRP2	predicted
ENSG00000068878	0.78175	PSME4	predicted
ENSG00000068885	0.917733	IFT80	predicted
ENSG00000068903	0.212717	SIRT2	predicted
ENSG00000068912	0.750333	ERLEC1	predicted
ENSG00000068971	0.0951167	PPP2R5B	predicted
ENSG00000068976	0.186517	PYGM	predicted
ENSG00000069018	0.0782833	TRPC7	predicted
ENSG00000069020	0.811983	MAST4	predicted
ENSG00000069122	0.355667	GPR116	predicted
ENSG00000069188	0.61945	SDK2	predicted
ENSG00000069206	0.173083	ADAM7	predicted
ENSG00000069248	0.289533	NUP133	predicted
ENSG00000069275	0.83835	NUCKS1	predicted
ENSG00000069329	0.846983	VPS35	predicted
ENSG00000069345	0.417983	DNAJA2	predicted
ENSG00000069399	0.4534	BCL3	predicted
ENSG00000069431	0.611817	ABCC9	predicted
ENSG00000069482	0.40345	GAL	predicted
ENSG00000069493	0.1979	CLEC2D	predicted
ENSG00000069667	0.874117	RORA	predicted
ENSG00000069696	0.181517	DRD4	predicted
ENSG00000069702	0.476017	TGFBR3	predicted
ENSG00000069712	0.0730167	KIAA1107	predicted
ENSG00000069764	0.000583333	PLA2G10	predicted
ENSG00000069812	0.627417	HES2	predicted
ENSG00000069849	0.84205	ATP1B3	predicted
ENSG00000069869	0.454383	NEDD4	predicted
ENSG00000069943	0.346583	PIGB	predicted
ENSG00000069956	0.646933	MAPK6	predicted
ENSG00000069966	0.22215	GNB5	predicted
ENSG00000069974	0.3032	RAB27A	predicted
ENSG00000069998	0.239567	CECR5	predicted
ENSG00000070010	0.475667	UFD1L	predicted
ENSG00000070018	0.632567	LRP6	predicted
ENSG00000070019	0.1082	GUCY2C	predicted
ENSG00000070031	0.0907667	SCT	predicted
ENSG00000070047	0.411867	PHRF1	predicted
ENSG00000070061	0.432783	IKBKAP	predicted
ENSG00000070081	0.2897	NUCB2	predicted
ENSG00000070087	0.902983	PFN2	predicted
ENSG00000070159	0.698967	PTPN3	predicted
ENSG00000070182	0.65975	SPTB	predicted
ENSG00000070190	0.2549	DAPP1	predicted
ENSG00000070214	0.798	SLC44A1	predicted
ENSG00000070269	0.4996	TMEM260	predicted
ENSG00000070366	0.4052	SMG6	predicted
ENSG00000070367	0.862533	EXOC5	predicted
ENSG00000070371	0.322833	CLTCL1	predicted
ENSG00000070388	0.05995	FGF22	predicted
ENSG00000070404	0.30725	FSTL3	predicted
ENSG00000070423	0.334067	RNF126	predicted
ENSG00000070476	0.638633	ZXDC	predicted
ENSG00000070495	0.479917	JMJD6	predicted
ENSG00000070501	0.158817	POLB	predicted
ENSG00000070526	0.170017	ST6GALNAC1	predicted
ENSG00000070540	0.464517	WIPI1	predicted
ENSG00000070601	0.63475	FRMPD1	predicted
ENSG00000070610	0.500017	GBA2	predicted
ENSG00000070614	0.361083	NDST1	predicted
ENSG00000070669	0.282217	ASNS	predicted
ENSG00000070718	0.39005	AP3M2	predicted
ENSG00000070729	0.0881667	CNGB1	predicted
ENSG00000070731	0.3208	ST6GALNAC2	predicted
ENSG00000070748	0.7635	CHAT	predicted
ENSG00000070756	0.85395	PABPC1	predicted
ENSG00000070759	0.23405	TESK2	predicted
ENSG00000070761	0.5575	C16orf80	predicted
ENSG00000070770	0.390617	CSNK2A2	predicted
ENSG00000070778	0.696267	PTPN21	predicted
ENSG00000070785	0.0859333	EIF2B3	predicted
ENSG00000070808	0.261983	CAMK2A	predicted
ENSG00000070831	0.474383	CDC42	predicted
ENSG00000070882	0.763533	OSBPL3	predicted
ENSG00000070886	0.555983	EPHA8	predicted
ENSG00000070915	0.165367	SLC12A3	predicted
ENSG00000070950	0.3839	RAD18	predicted
ENSG00000070961	0.81605	ATP2B1	predicted
ENSG00000070985	0.0440833	TRPM5	predicted
ENSG00000071051	0.6444	NCK2	predicted
ENSG00000071054	0.818283	MAP4K4	predicted
ENSG00000071073	0.448167	MGAT4A	predicted
ENSG00000071082	0.42535	RPL31	predicted
ENSG00000071127	0.600633	WDR1	predicted
ENSG00000071189	0.653133	SNX13	predicted
ENSG00000071203	0.0174667	MS4A12	predicted
ENSG00000071205	0.67065	ARHGAP10	predicted
ENSG00000071242	0.6927	RPS6KA2	predicted
ENSG00000071243	0.463817	ING3	predicted
ENSG00000071246	0.427283	VASH1	predicted
ENSG00000071282	0.627933	LMCD1	predicted
ENSG00000071462	0.502567	WBSCR22	predicted
ENSG00000071537	0.448983	SEL1L	predicted
ENSG00000071539	0.337167	TRIP13	predicted
ENSG00000071564	0.315233	TCF3	predicted
ENSG00000071575	0.85755	TRIB2	predicted
ENSG00000071626	0.362183	DAZAP1	predicted
ENSG00000071655	0.198733	MBD3	predicted
ENSG00000071677	0.025	PRLH	predicted
ENSG00000071794	0.270667	HLTF	predicted
ENSG00000071909	0.30995	MYO3B	predicted
ENSG00000071967	0.6048	CYBRD1	predicted
ENSG00000071991	0.11345	CDH19	predicted
ENSG00000071994	0.4292	PDCD2	predicted
ENSG00000072041	0.627817	SLC6A15	predicted
ENSG00000072042	0.297283	RDH11	predicted
ENSG00000072062	0.262217	PRKACA	predicted
ENSG00000072080	0.0549333	SPP2	predicted
ENSG00000072110	0.623117	ACTN1	predicted
ENSG00000072121	0.36805	ZFYVE26	predicted
ENSG00000072134	0.271717	EPN2	predicted
ENSG00000072135	0.132583	PTPN18	predicted
ENSG00000072163	0.58	LIMS2	predicted
ENSG00000072201	0.495433	LNX1	predicted
ENSG00000072210	0.695167	ALDH3A2	predicted
ENSG00000072310	0.387267	SREBF1	predicted
ENSG00000072364	0.5794	AFF4	predicted
ENSG00000072401	0.271267	UBE2D1	predicted
ENSG00000072415	0.383033	MPP5	predicted
ENSG00000072422	0.672983	RHOBTB1	predicted
ENSG00000072444	0.000583333	ASAH2C	predicted
ENSG00000072518	0.65375	MARK2	predicted
ENSG00000072571	0.8214	HMMR	predicted
ENSG00000072609	0.335683	CHFR	predicted
ENSG00000072657	0.798017	TRHDE	predicted
ENSG00000072682	0.2369	P4HA2	predicted
ENSG00000072736	0.621033	NFATC3	predicted
ENSG00000072756	0.281617	TRNT1	predicted
ENSG00000072778	0.4805	ACADVL	predicted
ENSG00000072786	0.53895	STK10	predicted
ENSG00000072803	0.839033	FBXW11	predicted
ENSG00000072818	0.433	ACAP1	predicted
ENSG00000072832	0.755833	CRMP1	predicted
ENSG00000072840	0.43405	EVC	predicted
ENSG00000072849	0.480117	DERL2	predicted
ENSG00000072858	0.417367	SIDT1	predicted
ENSG00000072864	0.454083	NDE1	predicted
ENSG00000072952	0.424983	MRVI1	predicted
ENSG00000072954	0.324133	TMEM38A	predicted
ENSG00000072958	0.145617	AP1M1	predicted
ENSG00000073008	0.194983	PVR	predicted
ENSG00000073050	0.1585	XRCC1	predicted
ENSG00000073060	0.1683	SCARB1	predicted
ENSG00000073067	0.108	CYP2W1	predicted
ENSG00000073111	0.326483	MCM2	predicted
ENSG00000073146	0.302617	MOV10L1	predicted
ENSG00000073150	0.140533	PANX2	predicted
ENSG00000073169	0.245567		predicted
ENSG00000073282	0.365417	TP63	predicted
ENSG00000073331	0.229083	ALPK1	predicted
ENSG00000073417	0.663517	PDE8A	predicted
ENSG00000073536	0.137967	NLE1	predicted
ENSG00000073578	0.44585	SDHA	predicted
ENSG00000073584	0.624933	SMARCE1	predicted
ENSG00000073598	0.155633	FNDC8	predicted
ENSG00000073605	0.158633	GSDMB	predicted
ENSG00000073614	0.814833	KDM5A	predicted
ENSG00000073670	0.172817	ADAM11	predicted
ENSG00000073711	0.65105	PPP2R3A	predicted
ENSG00000073712	0.715083	FERMT2	predicted
ENSG00000073734	0.168217	ABCB11	predicted
ENSG00000073737	0.203483	DHRS9	predicted
ENSG00000073754	0.0855667	CD5L	predicted
ENSG00000073756	0.47205	PTGS2	predicted
ENSG00000073792	0.86355	IGF2BP2	predicted
ENSG00000073803	0.496017	MAP3K13	predicted
ENSG00000073849	0.595167	ST6GAL1	predicted
ENSG00000073861	0.45965	TBX21	predicted
ENSG00000073910	0.430017	FRY	predicted
ENSG00000073921	0.9393	PICALM	predicted
ENSG00000073969	0.000583333	NSF	predicted
ENSG00000074054	0.799517	CLASP1	predicted
ENSG00000074181	0.432967	NOTCH3	predicted
ENSG00000074201	0.28935	CLNS1A	predicted
ENSG00000074211	0.7564	PPP2R2C	predicted
ENSG00000074219	0.555167	TEAD2	predicted
ENSG00000074266	0.7684	EED	predicted
ENSG00000074276	0.366217	CDHR2	predicted
ENSG00000074317	0.6055	SNCB	predicted
ENSG00000074319	0.338633	TSG101	predicted
ENSG00000074356	0.1456	C17orf85	predicted
ENSG00000074370	0.271817	ATP2A3	predicted
ENSG00000074410	0.437567	CA12	predicted
ENSG00000074416	0.499333	MGLL	predicted
ENSG00000074527	0.688667	NTN4	predicted
ENSG00000074582	0.1478	BCS1L	predicted
ENSG00000074590	0.816483	NUAK1	predicted
ENSG00000074603	0.200533	DPP8	predicted
ENSG00000074621	0.417017	SLC24A1	predicted
ENSG00000074657	0.785917	ZNF532	predicted
ENSG00000074660	0.1377	SCARF1	predicted
ENSG00000074695	0.51405	LMAN1	predicted
ENSG00000074696	0.39975	PTPLAD1	predicted
ENSG00000074706	0.285167	IPCEF1	predicted
ENSG00000074755	0.510567	ZZEF1	predicted
ENSG00000074771	0.143767	NOX3	predicted
ENSG00000074800	0.801617	ENO1	predicted
ENSG00000074803	0.274733	SLC12A1	predicted
ENSG00000074842	0.07	C19orf10	predicted
ENSG00000074855	0.3232	ANO8	predicted
ENSG00000074935	0.4381	TUBE1	predicted
ENSG00000074964	0.422233	ARHGEF10L	predicted
ENSG00000074966	0.3189	TXK	predicted
ENSG00000075035	0.607483	WSCD2	predicted
ENSG00000075073	0.166983	TACR2	predicted
ENSG00000075089	0.523283	ACTR6	predicted
ENSG00000075131	0.0908167	TIPIN	predicted
ENSG00000075142	0.5254	SRI	predicted
ENSG00000075151	0.453383	EIF4G3	predicted
ENSG00000075188	0.516567	NUP37	predicted
ENSG00000075213	0.62105	SEMA3A	predicted
ENSG00000075218	0.198183	GTSE1	predicted
ENSG00000075223	0.519983	SEMA3C	predicted
ENSG00000075234	0.192783	TTC38	predicted
ENSG00000075239	0.187617	ACAT1	predicted
ENSG00000075240	0.116533	GRAMD4	predicted
ENSG00000075275	0.27885	CELSR1	predicted
ENSG00000075290	0.216717	WNT8B	predicted
ENSG00000075292	0.659317	ZNF638	predicted
ENSG00000075303	0.88635	SLC25A40	predicted
[truncated: 17,432 more rows]
